# Supplementary material for: Light-driven diel oscillations in microbial metabolism underpin estuarine biogeochemical resilience
Source: ISME Commun. 2025 Nov 21;5(1):ycaf216. doi: 10.1093/ismeco/ycaf216 (PMC12694420; doi:10.1093/ismeco/ycaf216)
Supplement: Table_S1_ycaf216 [file table_s1_ycaf216.xlsx]

## Sheet: Sheet1
Table S1 Basic information and physicochemical properties of each sample.
Sample ID	Date	Time	Lifestyle	Cells (×10^3)	Longitude	Latitude	Depth	DOC (mg/L)	TN (mg/L)	NO₂⁻ (mg/L)	NO₃⁻ (mg/L)	NH₄⁺ (mg/L)	TP (mg/L)	DO (mg/L)	Temperature (˚C)	Salinity (PSU)	Turbidity (NTU)	pH	Tide (cm)
D1_FL	2020-07-15	15:00:00	free-living	1585.88	113.773	22.1701	1.96	2.6525	1.44533	0.039	0.034	0.061	0.256667	11.1613	30.6044	12.5744	9.55722	7.74333	139
N1_FL	2020-07-15	19:00:00	free-living	1366.42	113.773	22.1701	1.43	1.92	1.848	0.0396667	0.0316667	0.0256667	0.459333	9.24889	28.8449	18.8207	6.99633	7.81	157
N2_FL	2020-07-15	23:00:00	free-living	1063.44	113.773	22.1701	1.85	2.2725	2.204	0.043	0.0336667	0.223667	0.952333	6.82118	27.9381	20.4769	3.60902	7.77333	128
N3_FL	2020-07-16	03:00:00	free-living	902.467	113.773	22.1701	1.85	0.5025	1.264	0.043	0.0326667	0.0586667	0.191	7.49	29.4549	14.4366	6.1575	7.775	166
D2_FL	2020-07-16	07:00:00	free-living	726.14	113.773	22.1701	1.87	0.9125	1.71933	0.0426667	0.033	1.42033	0.19	6.95	28.8998	16.9087	5.48504	7.705	231
D3_FL	2020-07-16	11:00:00	free-living	1312.08	113.773	22.1701	1.74	2.7075	1.522	0.028	0.049	0.159	0.205333	8.8384	28.4347	19.0132	5.95695	7.635	166
D4_FL	2020-07-16	15:00:00	free-living	998.203	113.773	22.1701	1.51	1.5825	1.36333	0.029	0.0333333	0.044	1.14167	9.04882	28.5882	16.397	5.18941	7.745	113
N4_FL	2020-07-16	19:00:00	free-living	1269.66	113.773	22.1701	2.04	1.4375	2.352	0.0316667	0.0336667	0.0673333	1.62833	9.87034	27.3753	22.83	2.98323	7.75	152
N5_FL	2020-07-16	23:00:00	free-living	945.923	113.773	22.1701	1.39	1.1325	1.97067	0.0323333	0.033	0.0326667	0.394333	8.46186	29.3174	16.414	6.71383	7.785	142
N6_FL	2020-07-17	03:00:00	free-living	822.713	113.773	22.1701	1.64	1.165	2.17	0.035	0.0313333	0.0533333	0.387	7.14138	28.3028	17.658	4.78856	7.73	158
D5_FL	2020-07-17	07:00:00	free-living	1003.67	113.773	22.1701	2.03	1.9425	2.38467	0.0363333	0.033	0.685333	0.356333	6.66039	27.5349	22.2042	1.84415	7.81	242
D6_FL	2020-07-17	11:00:00	free-living	1040.78	113.773	22.1701	1.51	2.21	3.07533	0.054	0.0426667	0.182	0.524333	8.09491	28.4201	17.2046	4.10425	7.74667	184
D7_PA	2020-07-15	15:00:00	particle-attached	1585.88	113.773	22.1701	1.96	2.6525	1.44533	0.039	0.034	0.061	0.256667	11.1613	30.6044	12.5744	9.55722	7.74333	139
N7_PA	2020-07-15	19:00:00	particle-attached	1366.42	113.773	22.1701	1.43	1.92	1.848	0.0396667	0.0316667	0.0256667	0.459333	9.24889	28.8449	18.8207	6.99633	7.81	157
N8_PA	2020-07-15	23:00:00	particle-attached	1063.44	113.773	22.1701	1.85	2.2725	2.204	0.043	0.0336667	0.223667	0.952333	6.82118	27.9381	20.4769	3.60902	7.77333	128
N9_PA	2020-07-16	03:00:00	particle-attached	902.467	113.773	22.1701	1.85	0.5025	1.264	0.043	0.0326667	0.0586667	0.191	7.49	29.4549	14.4366	6.1575	7.775	166
D8_PA	2020-07-16	07:00:00	particle-attached	726.14	113.773	22.1701	1.87	0.9125	1.71933	0.0426667	0.033	1.42033	0.19	6.95	28.8998	16.9087	5.48504	7.705	231
D9_PA	2020-07-16	11:00:00	particle-attached	1312.08	113.773	22.1701	1.74	2.7075	1.522	0.028	0.049	0.159	0.205333	8.8384	28.4347	19.0132	5.95695	7.635	166
D10_PA	2020-07-16	15:00:00	particle-attached	998.203	113.773	22.1701	1.51	1.5825	1.36333	0.029	0.0333333	0.044	1.14167	9.04882	28.5882	16.397	5.18941	7.745	113
N10_PA	2020-07-16	19:00:00	particle-attached	1269.66	113.773	22.1701	2.04	1.4375	2.352	0.0316667	0.0336667	0.0673333	1.62833	9.87034	27.3753	22.83	2.98323	7.75	152
N11_PA	2020-07-16	23:00:00	particle-attached	945.923	113.773	22.1701	1.39	1.1325	1.97067	0.0323333	0.033	0.0326667	0.394333	8.46186	29.3174	16.414	6.71383	7.785	142
N12_PA	2020-07-17	03:00:00	particle-attached	822.713	113.773	22.1701	1.64	1.165	2.17	0.035	0.0313333	0.0533333	0.387	7.14138	28.3028	17.658	4.78856	7.73	158
D11_PA	2020-07-17	07:00:00	particle-attached	1003.67	113.773	22.1701	2.03	1.9425	2.38467	0.0363333	0.033	0.685333	0.356333	6.66039	27.5349	22.2042	1.84415	7.81	242
D12_PA	2020-07-17	11:00:00	particle-attached	1040.78	113.773	22.1701	1.51	2.21	3.07533	0.054	0.0426667	0.182	0.524333	8.09491	28.4201	17.2046	4.10425	7.74667	184
