# Supplementary material for: Light-driven diel oscillations in microbial metabolism underpin estuarine biogeochemical resilience
Source: ISME Commun. 2025 Nov 21;5(1):ycaf216. doi: 10.1093/ismeco/ycaf216 (PMC12694420; doi:10.1093/ismeco/ycaf216)
Supplement: Table_S2_ycaf216 [file table_s2_ycaf216.xlsx]

## Sheet: Sheet1
Table S2 Wilcoxon rank-sum tests of physicochemical properties.
Variable	P_value
DOC	0.173485
TN	0.810181
NO₂⁻	0.809855
NO₃⁻	0.0898408
NH₄⁺	0.128205
TP	0.378478
DO	1
Temp	0.810181
Salinity	0.575174
Turbidity	0.936186
pH	0.148829
