# Supplementary material for: Light-driven diel oscillations in microbial metabolism underpin estuarine biogeochemical resilience
Source: ISME Commun. 2025 Nov 21;5(1):ycaf216. doi: 10.1093/ismeco/ycaf216 (PMC12694420; doi:10.1093/ismeco/ycaf216)
Supplement: Table_S3_ycaf216 [file table_s3_ycaf216.xlsx]

## Sheet: Sheet1
Table S3 Comparative annotation of shared and unique metabolic pathways involved in methane, nitrogen and sulfur metabolism across diurnal and nocturnal phases, based on the KEGG database references.
Pathway	Module	KO	Gene	Full name	Diel
Methane metabolism	Oxidation of methane	K10944	pmoA-amoA	methane/ammonia monooxygenase subunit A
		K10945	pmoB-amoB	methane/ammonia monooxygenase subunit B
		K10946	pmoC-amoC	methane/ammonia monooxygenase subunit C
	Oxidation of methanol	K16254	mxaJ	mxaJ protein
		K16255	mxaG	cytochrome c-L
		K16256	mxaA	mxaA protein
		K16257	mxaC	mxaC protein
		K16258	mxaK	mxaK protein
		K16259	mxaL	mxaL protein
		K16260	mxaD	mxaD protein
		K23995	xoxF	lanthanide-dependent methanol dehydrogenase
	Oxidation of formate	K00122	FDH	formate dehydrogenase
		K00123	fdoG	formate dehydrogenase major subunit
		K22515	fdwB	formate dehydrogenase beta subunit
		K00124	fdoH	formate dehydrogenase iron-sulfur subunit
		K00127	fdoI	formate dehydrogenase subunit gamma
		K00126	fdsD	formate dehydrogenase subunit delta
	Methylotrophic methanogenesis	K00320	mer	5,10-methylenetetrahydromethanopterin reductase
		K00577	mtrA	tetrahydromethanopterin S-methyltransferase subunit A	night
		K14083	mttB	trimethylamine---corrinoid protein Co-methyltransferase
	Aceticlastic methanogenesis	K01895	ACSS1_2	acetyl-CoA synthetase
		K00925	ackA	acetate kinase
		K13788	pta	phosphate acetyltransferase	day
		K00196	cooF	anaerobic carbon-monoxide dehydrogenase iron sulfur subunit
Nitrogen metabolism	Nitrification	K10944	pmoA-amoA	methane/ammonia monooxygenase subunit A
		K10945	pmoB-amoB	methane/ammonia monooxygenase subunit B
		K10946	pmoC-amoC	methane/ammonia monooxygenase subunit C
	Dissimilatory nitrate reduction	K00374	narI	nitrate reductase gamma subunit
		K02568	napB	nitrate reductase (cytochrome), electron transfer subunit
		K00363	nirD	nitrite reductase (NADH) small subunit
	Assimilatory nitrate reduction	K00366	nirA	ferredoxin-nitrite reductase
	Denitrification	K00374	narI	nitrate reductase gamma subunit
		K02568	napB	nitrate reductase (cytochrome), electron transfer subunit
		K00368	nirK	nitrite reductase (NO-forming)
		K04561	norB	nitric oxide reductase subunit B	day
	Anammox	K00368	nirK	nitrite reductase (NO-forming)
		K20934	K20934	hydrazine synthase subunit
Sulphur metabolism	Assimilatory sulfate reduction	K13811	PAPSS	3'-phosphoadenosine 5'-phosphosulfate synthase
		K00958	sat	sulfate adenylyltransferase
		K00956	cysN	sulfate adenylyltransferase subunit 1
		K00957	cysD	sulfate adenylyltransferase subunit 2
		K00860	cysC	adenylylsulfate kinase
		K00390	cysH	phosphoadenosine phosphosulfate reductase
		K00380	cysJ	sulfite reductase (NADPH) flavoprotein alpha-component
		K00381	cysI	sulfite reductase (NADPH) hemoprotein beta-component
		K00392	sir	sulfite reductase (ferredoxin)
	Dissimilatory sulfate reduction	K00958	sat	sulfate adenylyltransferase
		K00394	aprA	adenylylsulfate reductase, subunit A
		K00395	aprB	adenylylsulfate reductase, subunit B
		K11180	dsrA	dissimilatory sulfite reductase alpha subunit
		K11181	dsrB	dissimilatory sulfite reductase beta subunit
	Sulfide oxidation	K17229	fccB	sulfide dehydrogenase [flavocytochrome c] flavoprotein chain
		K17230	fccA	cytochrome subunit of sulfide dehydrogenase
		K00387	SUOX	sulfite oxidase
		K21307	soeA	sulfite dehydrogenase (quinone) subunit SoeA
		K21308	soeB	sulfite dehydrogenase (quinone) subunit SoeB
		K21309	soeC	sulfite dehydrogenase (quinone) subunit SoeC
		K01011	TST	thiosulfate/3-mercaptopyruvate sulfurtransferase
		K02439	glpE	thiosulfate sulfurtransferase
		K19713	tsdA	thiosulfate dehydrogenase
	Sulfur reduction	K00380	cysJ	sulfite reductase (NADPH) flavoprotein alpha-component
		K00381	cysI	sulfite reductase (NADPH) hemoprotein beta-component
		K00392	sir	sulfite reductase (ferredoxin)
	SOX systems	K17222	soxA	L-cysteine S-thiosulfotransferase
		K17223	soxX	L-cysteine S-thiosulfotransferase
		K17224	soxB	S-sulfosulfanyl-L-cysteine sulfohydrolase
		K17225	soxC	sulfane dehydrogenase subunit SoxC
		K22622	soxD	S-disulfanyl-L-cysteine oxidoreductase SoxD
		K17226	soxY	sulfur-oxidizing protein SoxY
		K17227	soxZ	sulfur-oxidizing protein SoxZ
