# Supplementary material for: Light-driven diel oscillations in microbial metabolism underpin estuarine biogeochemical resilience
Source: ISME Commun. 2025 Nov 21;5(1):ycaf216. doi: 10.1093/ismeco/ycaf216 (PMC12694420; doi:10.1093/ismeco/ycaf216)
Supplement: Table_S4_ycaf216 [file table_s4_ycaf216.xlsx]

## Sheet: Sheet1
Table S4 Genome metrics, taxonomic classifications, and relative abundances of MAGs.
BinID	Scaffolds	BinSize (bp)	GTDB Taxonomy	Completeness (%)	Contamination (%)	D1_FL	D2_FL	D3_FL	D4_FL	D5_FL	D6_FL	D7_PA	D8_PA	D9_PA	D10_PA	D11_PA	D12_PA	N1_FL	N2_FL	N3_FL	N4_FL	N5_FL	N6_FL	N7_PA	N8_PA	N9_PA	N10_PA	N11_PA	N12_PA
Bin1	748	1437612	d__Bacteria;p__Bacteroidota;c__Bacteroidia;o__Flavobacteriales;f__Schleiferiaceae;g__UBA10364;s__	81.21	4.72	6.05962	12.7853	5.45696	6.8363	5.62651	3.64645	2.01744	3.08804	1.63171	3.19798	1.57229	2.0586	10.4499	7.00243	7.62146	4.58153	10.521	5.77087	2.33203	3.20677	3.0888	1.82672	1.58732	2.63277
Bin2	1195	2090305	d__Bacteria;p__Pseudomonadota;c__Gammaproteobacteria;o__Enterobacterales_A;f__GCA-2746155;g__;s__	71.58	4.46	0.0328057	0.0836627	0.0360851	0.111058	0.0559704	0.0362322	0.242994	0.52325	0.341502	0.729227	0.335683	0.188696	0.0248636	0.0218737	0.0223541	0.0441974	0.14228	0.0860529	0.24447	0.253901	0.347197	0.347436	0.545842	0.522873
Bin3	1582	3213059	d__Bacteria;p__Verrucomicrobiota;c__Verrucomicrobiae;o__Pedosphaerales;f__UBA1096;g__UBA1096;s__	77.16	7.35	0.0212558	0.0376628	0.0346022	0.112233	0.0527192	0.0295642	0.0711237	0.117258	0.0956606	0.189946	0.136735	0.0875978	0.0165011	0.0195792	0.0274183	0.0499629	0.105722	0.0850214	0.0691495	0.056195	0.0660945	0.0988552	0.165071	0.140429
Bin4	1493	2640284	d__Bacteria;p__Pseudomonadota;c__Alphaproteobacteria;o__Rhodobacterales;f__Rhodobacteraceae;g__Thalassococcus;s__Thalassococcus halodurans	71.13	4.09	0.0692941	0.04727	0.0514828	0.0318643	0.212876	0.0661212	0.0524052	0.0742602	0.0947988	0.0269862	1.07099	0.110322	0.0439927	0.0266515	0.0452023	0.0317978	0.0473244	0.0734451	0.0546979	0.027828	0.0368337	0.0338246	0.0877194	0.125997
Bin5	1230	2317804	d__Bacteria;p__Pseudomonadota;c__Alphaproteobacteria;o__Rhodobacterales;f__Rhodobacteraceae;g__LFER01;s__LFER01 sp001510135	72.31	5.29	29.5772	30.4249	29.8249	24.9504	29.9121	19.6517	13.7868	5.92643	10.8654	12.0325	8.19407	12.4823	24.2095	28.5403	28.1228	28.0672	36.2951	20.3458	9.37087	16.0481	15.2035	13.8001	12.9793	9.94437
Bin6	44	4956833	d__Bacteria;p__Pseudomonadota;c__Gammaproteobacteria;o__Enterobacterales_A;f__Alteromonadaceae;g__Alteromonas;s__Alteromonas aggregata	99.55	0.33	0.018931	0.196455	0.257027	0.122049	1.56361	0.232425	0.0696947	0.982091	1.12079	0.26887	9.05564	0.700901	0.00921838	0.0216539	0.0291809	0.0730642	0.310159	0.419768	0.0139272	0.0621292	0.105039	0.177959	0.765994	1.47109
Bin7	1213	2216453	d__Bacteria;p__Pseudomonadota;c__Gammaproteobacteria;o__Pseudomonadales;f__HTCC2089;g__RGAU01;s__	71.93	5.87	2.83069	3.0869	2.93857	2.44629	2.44838	2.01908	1.26866	2.02288	1.3917	1.49929	1.3528	1.16769	2.22808	1.78051	2.38721	2.24147	3.69859	2.14778	1.98909	1.14894	1.30497	1.2331	1.97768	1.31027
Bin8	1674	3091297	d__Bacteria;p__Pseudomonadota;c__Gammaproteobacteria;o__Enterobacterales_A;f__Alteromonadaceae;g__Alteromonas;s__Alteromonas abrolhosensis	73.74	8.72	0.0141899	0.265925	0.187832	0.0522852	0.60362	0.251124	0.112909	0.749606	0.752354	0.142828	1.72808	0.659106	0.0189564	0.0295816	0.0438064	0.0920438	0.140317	0.234361	0.0403004	0.0849577	0.230919	0.264095	0.263036	1.01018
Bin9	1091	2168876	d__Bacteria;p__Pseudomonadota;c__Alphaproteobacteria;o__Sphingomonadales;f__Sphingomonadaceae;g__Qipengyuania;s__Qipengyuania gaetbuli_A	79.47	6.12	0.180615	0.345615	0.343613	0.564146	0.380894	0.885864	0.315273	0.53753	0.523008	0.771475	1.54149	2.28198	0.193794	0.191376	0.322615	0.5429	0.328138	0.74116	0.278054	0.231008	0.397761	0.982795	1.17834	2.7462
Bin10	1553	2758245	d__Bacteria;p__Nitrospinota;c__Nitrospinia;o__Nitrospinales;f__;g__;s__	72.22	2.64	0.038349	0.0449734	0.057542	0.0898595	0.10426	0.111113	0.117481	0.113596	0.127042	0.158168	0.179826	0.162947	0.0299711	0.0371507	0.0309682	0.0505601	0.204799	0.1826	0.161104	0.13574	0.108654	0.11821	0.163937	0.30984
Bin11	1154	2204142	d__Bacteria;p__Pseudomonadota;c__Alphaproteobacteria;o__Rhodobacterales;f__Rhodobacteraceae;g__LFER01;s__LFER01 sp001510135	70.13	3.85	28.1626	28.7066	28.3835	23.7301	28.3872	18.6963	12.8591	5.5688	10.1942	11.396	7.67713	11.9023	22.955	26.9281	26.7505	26.6343	34.5893	19.4668	8.92744	15.3647	14.4865	12.9805	12.0784	9.39229
Bin12	874	1711516	d__Bacteria;p__Cyanobacteriota;c__Cyanobacteriia;o__PCC-6307;f__Cyanobiaceae;g__Vulcanococcus;s__Vulcanococcus sp014217875	80.52	9.16	160.288	97.7068	92.7317	142.747	101.668	87.8959	84.0378	20.6407	44.6471	92.8382	59.8994	88.7324	222.646	214.851	159.143	192.52	65.0527	124.481	114.248	94.7745	37.2423	91.6719	46.281	52.113
Bin13	1801	3799607	d__Bacteria;p__Myxococcota;c__Polyangia;o__Nannocystales;f__Nannocystaceae;g__JAAZXR01;s__	70.62	8.06	0.0665643	0.0736815	0.0783731	0.107311	0.0799949	0.0858964	0.199698	0.19882	0.263233	0.347377	0.237882	0.190682	0.05453	0.0470247	0.0518545	0.0661025	0.138292	0.0834432	0.201321	0.145852	0.201105	0.220628	0.326939	0.291342
Bin14	1464	3490758	d__Bacteria;p__Desulfobacterota_B;c__Binatia;o__UBA1149;f__SPBQ01;g__SPBQ01;s__	72.05	4.93	0.586549	0.91383	0.622698	0.588825	0.467258	0.316434	2.38822	3.47552	3.1681	1.91214	2.58629	1.15245	0.69167	0.517054	0.387935	0.516739	0.818509	0.350065	2.85623	2.38828	2.17154	1.92529	3.25277	1.5091
Bin15	1183	2402177	d__Bacteria;p__Pseudomonadota;c__Gammaproteobacteria;o__Pseudomonadales;f__HTCC2089;g__RGAU01;s__	75.52	5.01	2.85743	3.1756	3.03977	2.30831	2.35922	1.89076	1.10554	1.9277	0.994441	0.960337	1.06065	0.91955	2.12639	1.61045	2.33807	2.14027	3.57125	1.9508	1.83827	0.99438	1.30928	0.940305	1.69372	0.937569
Bin16	1633	3276744	d__Bacteria;p__Pseudomonadota;c__Gammaproteobacteria;o__Enterobacterales_A;f__Alteromonadaceae;g__Alteromonas;s__Alteromonas abrolhosensis	78.46	7.74	0.0149119	0.233393	0.166052	0.0495392	0.563099	0.221927	0.12014	0.63532	0.682581	0.13118	1.56281	0.590774	0.0178836	0.0244437	0.0319718	0.0809385	0.133101	0.209672	0.0426206	0.0827734	0.194632	0.223179	0.228872	0.878515
Bin17	682	1635513	d__Bacteria;p__Bacteroidota;c__Bacteroidia;o__Flavobacteriales;f__Schleiferiaceae;g__UBA10364;s__	85.5	3.42	6.44758	14.2071	5.7839	7.54056	5.71691	3.73089	1.95999	3.275	1.61731	3.40057	1.51892	1.95036	11.5086	7.58644	8.2848	5.01772	11.078	5.91899	2.50737	3.36404	3.17942	1.86634	1.67908	2.62788
Bin18	464	1419928	d__Bacteria;p__Margulisbacteria;c__Marinamargulisbacteria;o__GCA-2716485;f__;g__;s__	79.52	3.59	0.238732	0.215867	0.203633	0.241426	0.316162	0.224653	0.396694	0.293765	0.41389	0.340562	0.331579	0.365305	0.237546	0.210332	0.171876	0.256792	0.51895	0.279109	0.347037	0.280742	0.339191	0.37025	0.420837	0.340657
Bin19	490	1424403	d__Bacteria;p__Bacteroidota;c__Bacteroidia;o__Flavobacteriales;f__Schleiferiaceae;g__UBA3442;s__	73.86	9.16	0.0594468	0.073505	0.0675724	0.0639655	0.0484876	0.0610561	0.0363486	0.0499316	0.0421727	0.0500217	0.0648305	0.0355191	0.038936	0.0366527	0.0589228	0.0490762	0.0780482	0.0667345	0.0200549	0.0214011	0.043659	0.0348976	0.0879856	0.0680068
Bin20	479	2252459	d__Bacteria;p__Pseudomonadota;c__Gammaproteobacteria;o__Chromatiales;f__Sedimenticolaceae;g__VMDJ01;s__	91.8	5.53	0.0290882	0.0414304	0.039243	0.0333211	0.0323806	0.00968823	0.0166451	0.0418163	0.0382257	0.0399297	0.0590113	0.0115578	0.0202863	0.00791806	0.0183664	0.0235489	0.0763539	0.0315536	0.0155005	0.00763431	0.0155667	0.026557	0.0534144	0.0517769
Bin21	1000	2361307	d__Bacteria;p__Pseudomonadota;c__Alphaproteobacteria;o__Sphingomonadales;f__Sphingomonadaceae;g__Qipengyuania;s__Qipengyuania gaetbuli_A	81.81	5.78	0.191174	0.347331	0.350882	0.537687	0.376581	0.90636	0.429078	0.632521	0.641505	0.828808	1.65259	2.3941	0.196613	0.19377	0.32481	0.57051	0.382883	0.770934	0.331004	0.302219	0.494505	1.09181	1.42327	2.8568
Bin22	1116	2133301	d__Bacteria;p__Pseudomonadota;c__Gammaproteobacteria;o__Pseudomonadales;f__HTCC2089;g__RGAU01;s__	74.8	4.31	2.93556	3.36424	3.14814	2.3636	2.15099	1.66904	0.96745	1.97242	0.887468	0.787899	0.90477	0.7101	2.21797	1.60382	2.46534	2.14162	3.47663	1.72462	1.82893	0.855171	1.12542	0.799347	1.6299	0.641389
Bin23	1212	2176435	d__Bacteria;p__Pseudomonadota;c__Gammaproteobacteria;o__Enterobacterales_A;f__GCA-2746155;g__;s__	75.92	5.66	0.0651834	0.112597	0.0750903	0.147243	0.0893188	0.0865536	0.394568	0.642972	0.43885	0.788384	0.428151	0.250741	0.0549713	0.0479759	0.0456739	0.0831212	0.170266	0.103612	0.333964	0.300596	0.45535	0.456399	0.713576	0.602324
Bin24	1515	3011257	d__Bacteria;p__Verrucomicrobiota;c__Verrucomicrobiae;o__Pedosphaerales;f__UBA1096;g__UBA1096;s__UBA1096 sp002453165	82.04	6.13	0.0247086	0.0328801	0.0294847	0.0644563	0.0355902	0.0226999	0.0459491	0.078517	0.0751405	0.141776	0.0701613	0.0326242	0.0211978	0.0187376	0.023029	0.0346465	0.0654757	0.0513816	0.0492769	0.0337442	0.0463568	0.0545587	0.0992208	0.08656
Bin25	617	1523731	d__Bacteria;p__Cyanobacteriota;c__Cyanobacteriia;o__PCC-6307;f__Cyanobiaceae;g__RCC307;s__RCC307 sp000063525	70.43	3.67	0.344544	0.182489	0.426446	1.04792	0.21159	0.204084	0.258359	0.200584	0.239827	0.709463	0.209361	0.274011	0.342461	0.265382	0.223648	0.346498	0.175541	0.193871	0.242676	0.185184	0.0976907	0.235547	0.214508	0.167299
Bin26	136	4016490	d__Bacteria;p__Pseudomonadota;c__Alphaproteobacteria;o__Rhodobacterales;f__Rhodobacteraceae;g__Pseudooceanicola;s__Pseudooceanicola nitratireducens	98.97	0	0.113774	0.1276	0.0842157	0.107426	0.225173	0.139585	0.114904	0.218714	0.0992087	0.1108	0.699497	0.192493	0.103866	0.0884864	0.126489	0.1067	0.123845	0.129693	0.155086	0.135446	0.145937	0.153967	0.325511	0.194529
Bin27	1054	3945956	d__Bacteria;p__Bacteroidota;c__Bacteroidia;o__Chitinophagales;f__Saprospiraceae;g__JALEHC01;s__	76.36	2.21	0.0735938	0.258607	0.152127	0.11837	0.11641	0.0500167	0.483443	1.5116	1.0697	0.812553	0.460956	0.194316	0.142495	0.0694412	0.0725587	0.0713068	0.232613	0.112221	1.82794	0.493628	0.86797	0.421475	0.81384	0.443012
Bin28	864	3823938	d__Bacteria;p__Planctomycetota;c__UBA1135;o__UBA1135;f__UBA1135;g__JACNIZ01;s__	87.63	1.61	0.00421094	0.0234122	0.0166433	0.0276611	0.0195406	0.00151062	0.0350165	0.175688	0.148976	0.190147	0.274056	0.0154144	0.00191556	0.000932813	0.00505906	0.018097	0.055909	0.032966	0.0178459	0.00654099	0.0577849	0.113688	0.294969	0.309654
Bin29	1571	5112929	d__Bacteria;p__Verrucomicrobiota;c__Verrucomicrobiae;o__Pedosphaerales;f__GCA-2715965;g__;s__	72.67	6.01	0.40355	0.425579	0.342075	0.573041	0.424107	0.183025	2.18693	2.66346	2.71418	1.86895	2.38392	0.992115	0.383333	0.245255	0.214271	0.40762	1.30674	0.406438	2.30823	1.68146	2.12644	2.15913	3.82854	1.85446
Bin30	2373	6182897	d__Bacteria;p__Myxococcota;c__UBA6777;o__UBA6777;f__UBA6777;g__M3003;s__	73.35	5.7	0.0281538	0.0518448	0.0307532	0.0746975	0.0981268	0.0617138	0.232593	0.398568	0.373729	0.443576	0.403938	0.232694	0.0265151	0.0236536	0.0217577	0.0424404	0.186798	0.134536	0.287736	0.236783	0.325496	0.288882	0.500424	0.521349
Bin31	56	2139487	d__Bacteria;p__Planctomycetota;c__UBA1135;o__UBA1135;f__UBA1135;g__;s__	95.16	1.08	0.029067	0.135819	0.112377	0.166103	0.179914	0.0125998	0.183584	1.37104	0.957435	1.14486	1.85074	0.104462	0.0138579	0.00560796	0.0249006	0.132828	0.484535	0.25906	0.0734354	0.027035	0.366736	0.83484	2.1477	2.40086
Bin32	1745	5726675	d__Bacteria;p__Planctomycetota;c__Planctomycetia;o__Pirellulales;f__Pirellulaceae;g__Rubripirellula;s__	70.4	4.87	0.0445043	0.0989004	0.0594775	0.123076	0.0825512	0.0738593	0.221817	0.574656	0.369062	0.80934	0.620461	0.355018	0.044403	0.0365233	0.0404857	0.0672906	0.134232	0.148318	0.317309	0.204735	0.267556	0.463725	0.850179	0.786789
Bin33	1229	2228308	d__Bacteria;p__Pseudomonadota;c__Gammaproteobacteria;o__Pseudomonadales;f__HTCC2089;g__RGAU01;s__	70.28	5.32	2.67621	2.96305	2.84431	2.24449	2.23282	1.82025	0.91859	1.76066	0.844238	0.794406	0.841392	0.83457	2.03965	1.53689	2.22679	2.0079	3.46272	1.8653	1.68508	0.818008	1.09495	0.797026	1.49832	0.694122
Bin34	1247	2458803	d__Bacteria;p__Pseudomonadota;c__Alphaproteobacteria;o__Rhodobacterales;f__Rhodobacteraceae;g__LFER01;s__LFER01 sp001510135	70.72	6.43	30.474	31.073	30.4355	25.3968	30.5364	19.8812	13.959	6.00366	11.1202	12.2444	8.2938	12.7051	24.7674	29.0732	28.7657	28.7421	37.0058	20.7056	9.71969	16.5056	15.9033	13.9387	13.3156	10.1887
Bin35	1226	3981729	d__Bacteria;p__Myxococcota_A;c__UBA9160;o__UBA9160;f__UBA4427;g__UBA4427;s__	70.34	6.29	0.469878	0.7316	0.457511	0.827021	0.455549	0.43313	1.76955	3.23235	2.35478	2.87354	2.95647	1.56017	0.456233	0.428622	0.334045	0.537539	0.808503	0.480183	2.07816	1.81818	1.63112	1.96212	2.61347	2.33104
Bin36	1489	6378953	d__Bacteria;p__Myxococcota;c__UBA796;o__UBA796;f__GCA-2862545;g__;s__	82.66	5.39	0.0860002	0.136065	0.103835	0.1714	0.0877839	0.0647473	0.360207	0.547535	0.482467	0.61818	0.503497	0.23509	0.0853027	0.0665939	0.0671862	0.089596	0.168694	0.124348	0.395947	0.283665	0.397114	0.370608	0.779433	0.639599
Bin37	467	2230332	d__Bacteria;p__Pseudomonadota;c__Gammaproteobacteria;o__Enterobacterales_A;f__Alteromonadaceae;g__Pseudidiomarina;s__	90.71	2.47	3.279	0.616565	0.506237	0.740338	0.178192	1.05196	2.06005	0.291309	0.1827	0.820132	0.193846	2.56927	0.633862	0.816381	0.554858	0.647483	0.681009	0.703034	0.148716	0.169271	0.398072	1.28814	1.4066	2.75483
Bin38	423	1043577	d__Bacteria;p__Bacteroidota;c__Bacteroidia;o__Flavobacteriales;f__Flavobacteriaceae;g__UBA724;s__UBA724 sp002723075	72.84	5.42	0.90558	3.23924	1.32173	3.36855	1.48139	0.536308	0.331895	0.49641	0.312757	0.957541	0.219211	0.319126	1.3343	1.14754	1.34584	1.72007	3.59879	1.75729	0.336084	0.52954	0.603519	0.575628	0.428494	0.514196
Bin39	417	1821403	d__Archaea;p__Thermoplasmatota;c__Poseidoniia;o__Poseidoniales;f__Poseidoniaceae;g__Poseidonia;s__Poseidonia sp002728035	74.21	1.2	0.105021	0.640234	0.27975	1.58695	0.45176	0.0505671	0.0901789	0.324523	0.28913	0.971557	0.358356	0.0606784	0.0823474	0.123735	0.247393	0.323814	1.43384	0.693067	0.0318029	0.0905483	0.128581	0.152183	0.348443	0.409725
Bin40	648	2174810	d__Bacteria;p__Nitrospinota;c__Nitrospinia;o__Nitrospinales;f__Nitrospinaceae;g__UBA8687;s__UBA8687 sp009873655	88.99	3.92	0.0441689	0.105355	0.108565	0.307227	0.147288	0.067878	0.0582854	0.118438	0.103119	0.249206	0.20941	0.107509	0.0301525	0.0323557	0.0533716	0.101112	0.438654	0.241403	0.029189	0.0474413	0.0772665	0.0960743	0.316716	0.27223
Bin41	441	1312319	d__Archaea;p__Asgardarchaeota;c__Heimdallarchaeia;o__UBA460;f__Kariarchaeaceae;g__Kariarchaeum;s__Kariarchaeum pelagium	72.45	1.87	0.369797	0.599818	0.587947	0.716899	1.04192	0.543127	2.76376	2.23523	2.74724	2.24564	1.1712	1.74872	0.278022	0.341493	0.278047	0.549273	3.26801	1.138	1.6217	2.33778	2.74295	2.31121	1.58836	1.8313
Bin42	21	4318452	d__Bacteria;p__Pseudomonadota;c__Gammaproteobacteria;o__Nevskiales;f__Nevskiaceae;g__Solimonas;s__Solimonas flava	100	1.5	0.0318871	0.0105413	0.00873332	0.00970044	0.0145455	0.0159773	0.0241853	0.0347195	0.028748	0.0233964	0.0317517	0.0272986	0.0100965	0.00856031	0.00840812	0.00984255	0.0227731	0.0179481	0.0323396	0.0184619	0.0234392	0.0226312	0.0292534	0.0354181
Bin43	13	2980540	d__Bacteria;p__Pseudomonadota;c__Alphaproteobacteria;o__Sphingomonadales;f__Sphingomonadaceae;g__Alteriqipengyuania;s__Alteriqipengyuania sp002729695	98.97	0.37	2.30649	0.915113	1.17612	0.578706	1.12166	0.890114	1.76436	0.900965	1.12394	0.66994	2.80956	1.39208	2.87247	0.5862	1.76934	0.603899	0.634885	1.52613	4.36322	0.599232	1.05633	0.764909	1.46968	2.9723
Bin44	1193	2364004	d__Bacteria;p__Pseudomonadota;c__Gammaproteobacteria;o__Pseudomonadales;f__HTCC2089;g__RGAU01;s__	73.43	9.66	2.74561	2.99067	2.87498	2.24295	2.20931	1.86197	0.985943	1.79823	0.891068	0.81378	0.909988	0.851701	2.01568	1.53454	2.26075	2.01167	3.44021	1.88592	1.6867	0.84148	1.12193	0.83182	1.63624	0.754564
Bin45	1538	3598143	d__Bacteria;p__Desulfobacterota_B;c__Binatia;o__UBA1149;f__SPBQ01;g__SPBQ01;s__	71.46	3.57	0.548828	0.872008	0.600838	0.591723	0.45472	0.310469	2.10829	3.10227	2.83064	1.73496	2.35123	1.07874	0.678105	0.509644	0.372717	0.507761	0.771106	0.350591	2.67792	2.10977	1.98207	1.73249	2.9467	1.40083
Bin46	1768	3893588	d__Bacteria;p__Latescibacterota;c__UBA2968;o__UBA8231;f__UBA8231;g__GCA-2693325;s__	75.2	2.2	0.039217	0.0492993	0.0403596	0.0882233	0.0512271	0.0277762	0.0751998	0.0799782	0.0758552	0.089698	0.0857052	0.0488223	0.0296528	0.0359788	0.0350857	0.0447489	0.135198	0.0570154	0.0770356	0.0572136	0.0645673	0.0750856	0.137765	0.0774199
Bin47	922	3111927	d__Bacteria;p__Pseudomonadota;c__Alphaproteobacteria;o__Rhodobacterales;f__Rhodobacteraceae;g__Thalassococcus;s__	78.6	4.51	0.0744936	0.0541245	0.0467099	0.0317465	0.209981	0.0707436	0.0562237	0.0932726	0.094587	0.0394114	1.17124	0.120435	0.0416966	0.0237585	0.0427509	0.0334128	0.050686	0.0721825	0.0650221	0.0303921	0.0389046	0.0498156	0.103743	0.126766
Bin48	886	2327499	d__Bacteria;p__Pseudomonadota;c__Gammaproteobacteria;o__Enterobacterales_A;f__GCA-2746155;g__;s__	80.63	7.18	0.0224249	0.0671504	0.0275128	0.0976405	0.0456619	0.0234397	0.221682	0.479837	0.301538	0.66796	0.309289	0.153849	0.0172344	0.0196446	0.0163677	0.0356183	0.120636	0.062078	0.188191	0.192428	0.312099	0.339539	0.499262	0.495599
Bin49	261	1854086	d__Archaea;p__Thermoplasmatota;c__Poseidoniia;o__Poseidoniales;f__Poseidoniaceae;g__Poseidonia;s__Poseidonia sp023254365	77.87	0.22	12.75	28.8397	12.1793	28.1709	10.9401	9.13255	4.31391	5.86597	5.26056	11.0616	3.9245	4.78566	18.5626	22.7924	17.8672	14.6516	30.349	14.9342	4.10087	8.77085	4.99298	4.76312	3.9708	5.49342
Bin50	727	1689600	d__Bacteria;p__Bacteroidota;c__Bacteroidia;o__Flavobacteriales;f__Schleiferiaceae;g__TMED14;s__	80.62	8.1	27.7295	32.036	27.9975	23.5171	22.9075	19.7884	15.4501	13.5635	12.6647	18.3355	14.1225	16.1832	31.3488	35.6629	40.7115	20.9492	19.1455	26.8824	13.2655	27.7181	24.0067	13.6016	8.31418	21.901
Bin51	1066	3388571	d__Bacteria;p__Verrucomicrobiota;c__Verrucomicrobiae;o__Pedosphaerales;f__UBA1096;g__UBA1096;s__UBA1096 sp002453165	76.73	3.54	1.27197	0.824176	0.660722	1.0337	1.2665	0.895631	1.92994	2.21859	2.16778	1.2573	1.68445	1.41102	1.2022	0.481162	0.500815	0.63889	4.36584	1.91117	1.93402	1.43476	2.09157	1.75759	2.86147	1.72669
Bin52	519	1547155	d__Archaea;p__Thermoplasmatota;c__Poseidoniia;o__Poseidoniales;f__Poseidoniaceae;g__MGIIa-L3;s__	70.18	5.59	0.604545	2.63263	1.23051	4.12865	1.48372	0.512959	0.367535	1.05234	0.854188	1.94027	0.918816	0.408286	0.695068	1.16786	1.41891	1.5076	3.66587	1.97742	0.345681	0.672432	0.570856	0.720993	0.773757	1.06727
Bin53	867	1960721	d__Bacteria;p__Cyanobacteriota;c__Cyanobacteriia;o__PCC-6307;f__Cyanobiaceae;g__Vulcanococcus;s__	73.55	6.52	48.372	32.3568	26.8019	23.9794	17.7323	21.7158	91.017	34.065	43.5023	41.8473	58.6766	49.2419	38.8419	21.1708	20.5477	47.1591	20.0714	13.4126	93.1346	23.8028	22.2791	75.8168	86.3568	30.656
Bin54	870	2146901	d__Bacteria;p__Pseudomonadota;c__Gammaproteobacteria;o__Enterobacterales_A;f__GCA-2746155;g__;s__	70.73	7.11	0.0284494	0.0727991	0.0380617	0.0980491	0.0467297	0.0291484	0.218709	0.470061	0.301255	0.68416	0.319665	0.171596	0.0188466	0.0222033	0.0225966	0.0428686	0.128571	0.0730219	0.20624	0.21262	0.319247	0.310414	0.487554	0.490388
Bin55	1310	2265961	d__Bacteria;p__Pseudomonadota;c__Alphaproteobacteria;o__Rhodobacterales;f__Rhodobacteraceae;g__HIMB11;s__HIMB11 sp018222665	72.33	9.76	2.29787	2.74255	2.33309	2.83807	2.91948	1.84552	1.11763	0.578123	0.89516	1.36163	0.868781	1.18076	2.05179	2.05344	2.08983	2.45449	3.82787	2.26878	0.836242	1.17109	1.21485	1.22512	1.47961	1.29655
Bin56	482	1423544	d__Archaea;p__Asgardarchaeota;c__Heimdallarchaeia;o__UBA460;f__Kariarchaeaceae;g__Kariarchaeum;s__Kariarchaeum pelagium	72.59	4.28	0.141588	0.398659	0.297774	0.545139	0.636783	0.168626	0.556846	0.847999	0.818645	1.47571	0.411333	0.278803	0.113203	0.153077	0.149277	0.365702	2.62387	0.80253	0.293201	0.709956	0.811897	0.8706	0.469774	0.608849
Bin57	1069	2667166	d__Bacteria;p__Pseudomonadota;c__Gammaproteobacteria;o__Pseudomonadales;f__HTCC2089;g__UBA9926;s__UBA9926 sp023261215	74.19	5.41	14.5265	11.884	14.1616	18.9686	16.1296	18.2271	5.22284	2.58408	3.61973	7.89798	3.29756	9.01654	10.2569	15.181	11.4402	15.6269	21.3127	17.5308	3.93277	8.58485	5.82209	6.00431	4.48311	7.27338
Bin58	1232	2670771	d__Bacteria;p__Pseudomonadota;c__Gammaproteobacteria;o__Pseudomonadales;f__HTCC2089;g__RGAU01;s__	81.75	9.43	2.92911	3.33079	3.15417	2.38503	2.28726	1.82233	0.922832	1.9152	0.847574	0.80909	0.873832	0.783301	2.18994	1.60973	2.42911	2.18834	3.63226	1.84758	1.80968	0.874184	1.12336	0.808201	1.54028	0.6877
Bin59	746	2735896	d__Bacteria;p__Actinomycetota;c__Acidimicrobiia;o__Acidimicrobiales;f__UBA11606;g__UBA11606;s__	85.03	2.72	0.384492	1.74583	0.965096	3.35911	0.904987	0.40644	0.198706	1.095	0.42852	1.91865	0.8561	0.407912	0.437812	0.345266	0.65695	1.20397	1.26957	1.05388	0.544686	0.343693	0.380613	0.695039	1.61575	1.03541
Bin60	510	2492396	d__Bacteria;p__Nitrospinota;c__Nitrospinia;o__Nitrospinales;f__Nitrospinaceae;g__UBA8687;s__	82.84	6.05	0.0287385	0.0410948	0.044292	0.143704	0.0465825	0.0290994	0.0712736	0.0871501	0.0775271	0.139656	0.09403	0.0486785	0.0163741	0.0134009	0.0254349	0.0452417	0.144679	0.0876604	0.0709966	0.0454731	0.0668902	0.0780858	0.160908	0.123501
Bin61	447	1440987	d__Archaea;p__Thermoplasmatota;c__Poseidoniia;o__Poseidoniales;f__Thalassarchaeaceae;g__MGIIb-O3;s__MGIIb-O3 sp002172375	71.52	6.04	0.169737	0.27642	0.261999	0.346914	0.466073	0.242973	0.562495	0.524251	0.717718	0.721831	0.356348	0.292472	0.116674	0.146499	0.127849	0.23305	1.07581	0.474553	0.236237	0.5625	0.592714	0.427984	0.302666	0.425458
Bin62	151	3229587	d__Bacteria;p__Bacteroidota;c__Bacteroidia;o__Cytophagales;f__Cyclobacteriaceae;g__JAAEPI01;s__	96.73	0.74	0.289096	0.514244	0.359092	0.442094	0.303082	0.184824	1.11198	2.07396	1.43005	1.42915	0.961561	0.496737	0.215144	0.21206	0.228268	0.281384	0.636678	0.348217	0.996308	0.910975	1.60171	1.07584	1.55223	1.16484
Bin63	278	3306874	d__Bacteria;p__Bacteroidota;c__Bacteroidia;o__Cytophagales;f__Cyclobacteriaceae;g__;s__	96.63	2.23	0.319111	0.432364	0.355689	0.483805	0.221459	0.113931	0.203808	0.366791	0.332428	0.447882	0.293848	0.136804	0.254312	0.172097	0.194403	0.27672	0.780408	0.313456	0.355375	0.251258	0.568172	0.438725	0.748579	0.561968
Bin64	727	1508211	d__Bacteria;p__Actinomycetota;c__Acidimicrobiia;o__Acidimicrobiales;f__Ilumatobacteraceae;g__Casp-actino5;s__Casp-actino5 sp012269985	70.09	5.7	0.866083	1.29962	0.926006	1.59291	0.98337	0.984107	0.330859	0.517453	0.387008	0.72993	0.490752	0.567014	1.09323	0.615992	0.857422	0.97962	1.05684	1.04701	0.596624	0.379361	0.375483	0.454156	0.936663	0.607206
Bin65	938	2201693	d__Bacteria;p__Pseudomonadota;c__Gammaproteobacteria;o__Enterobacterales_A;f__GCA-2746155;g__;s__	74.83	7.36	0.0244628	0.0646123	0.0310477	0.095609	0.0411048	0.0243418	0.209617	0.435663	0.304217	0.63318	0.301542	0.157286	0.0191697	0.0213562	0.0190603	0.0352603	0.118682	0.0702747	0.18633	0.189223	0.308598	0.304602	0.47451	0.470658
Bin66	687	1665759	d__Archaea;p__Thermoplasmatota;c__Poseidoniia;o__Poseidoniales;f__Poseidoniaceae;g__MGIIa-L3;s__	70.06	8.28	0.24	2.03162	0.689607	3.38055	0.984903	0.082649	0.147371	0.799124	0.439358	1.51462	0.601828	0.0837459	0.247301	0.610487	0.90908	0.951919	2.95479	1.49686	0.097178	0.277319	0.301048	0.395523	0.555551	0.795779
Bin67	517	1248687	d__Bacteria;p__Bacteroidota;c__Bacteroidia;o__Flavobacteriales;f__Flavobacteriaceae;g__UBA724;s__UBA724 sp002723075	78.2	6.33	1.12702	3.82423	2.05068	3.86416	2.02075	0.634285	0.789239	1.7911	1.77516	1.56075	0.877918	0.583371	1.68191	1.44623	1.69347	2.16896	4.60451	1.97177	0.407973	0.759922	0.776181	0.782675	0.461688	0.634394
Bin68	1002	1848827	d__Bacteria;p__Pseudomonadota;c__Alphaproteobacteria;o__Puniceispirillales;f__Puniceispirillaceae;g__UBA8309;s__UBA8309 sp001627655	74.17	9.67	0.113974	0.262636	0.171055	0.512639	0.228004	0.0982455	0.233208	0.241732	0.210111	0.252712	0.221738	0.132841	0.105086	0.102781	0.126852	0.16302	0.455609	0.250904	0.25537	0.175451	0.207186	0.202332	0.337852	0.206822
Bin69	1162	2956663	d__Bacteria;p__Pseudomonadota;c__Alphaproteobacteria;o__Rhodospirillales_A;f__UBA2165;g__;s__	72.29	6.13	0.0576538	0.0901974	0.0948709	0.317606	0.11136	0.040594	0.0401553	0.0724903	0.0728031	0.210961	0.1299	0.0508367	0.0441222	0.0426639	0.0660342	0.0983737	0.291324	0.21219	0.035426	0.0341029	0.0490028	0.0641147	0.183794	0.167264
Bin70	1244	2485137	d__Bacteria;p__Pseudomonadota;c__Gammaproteobacteria;o__Pseudomonadales;f__HTCC2089;g__RGAU01;s__	77.08	8.26	2.80136	3.19537	3.04358	2.32101	2.31281	1.89621	1.14586	2.02539	1.09661	0.924754	1.05734	0.935104	2.16993	1.57183	2.35834	2.14529	3.59675	1.86755	2.03682	0.998614	1.2906	0.973668	1.89861	0.812156
Bin71	1051	1904978	d__Bacteria;p__Cyanobacteriota;c__Cyanobacteriia;o__PCC-6307;f__Cyanobiaceae;g__Vulcanococcus;s__	70.06	5.57	43.7159	28.7872	25.4194	23.6695	17.8542	21.518	77.3974	29.0665	38.2829	38.3499	51.9085	45.5155	37.7381	23.5835	21.4399	43.724	18.6942	14.5824	80.6827	23.6467	20.2833	66.3006	73.8717	28.2217
Bin72	453	1008616	d__Bacteria;p__Margulisbacteria;c__Marinamargulisbacteria;o__UBA6595;f__UBA6595;g__UBA6595;s__	73.46	2.14	6.81064	3.46849	3.89698	1.65682	1.40966	0.62776	2.60116	0.768044	1.59615	0.972781	0.396743	0.449991	3.71075	2.57686	3.00363	1.58361	4.14087	0.944478	1.13603	1.59409	1.96383	0.931378	0.923473	0.587623
Bin73	176	1862638	d__Archaea;p__Thermoplasmatota;c__Poseidoniia;o__Poseidoniales;f__Poseidoniaceae;g__;s__	85.38	0	0.00745252	0.0230139	0.0111785	0.13644	0.0409154	0.0163677	0.0364232	0.0608878	0.104814	0.184052	0.16676	0.0577528	0.00430712	0.00766015	0.0161384	0.0294203	0.205072	0.107563	0.0340809	0.0306336	0.050791	0.0524694	0.190012	0.154993
Bin74	1553	2954389	d__Bacteria;p__Verrucomicrobiota;c__Verrucomicrobiae;o__Pedosphaerales;f__UBA1096;g__UBA1096;s__	73.24	6.12	0.0392799	0.0432716	0.0414881	0.0867295	0.0653962	0.0465996	0.286138	0.365658	0.371073	0.310754	0.22377	0.182721	0.0345929	0.0328183	0.0300203	0.0473223	0.152448	0.102959	0.517832	0.25716	0.271402	0.232416	0.21923	0.25605
Bin75	1073	2600331	d__Bacteria;p__Pseudomonadota;c__Alphaproteobacteria;o__Caulobacterales;f__Maricaulaceae;g__Oceanicaulis;s__Oceanicaulis sp000152745	86.93	6.51	1.1993	0.912951	1.15607	1.05291	0.701218	0.691118	0.587717	0.562552	0.659927	0.743639	1.03713	0.659256	0.862789	0.599832	0.586014	0.560216	0.519431	0.665538	0.287457	0.31532	0.326929	0.380379	0.441094	0.859996
Bin76	812	4299058	d__Bacteria;p__Myxococcota;c__Polyangia;o__Nannocystales;f__Nannocystaceae;g__JAAZXR01;s__	86.29	6.13	0.15938	0.114183	0.119528	0.179781	0.137456	0.12526	0.384557	0.298459	0.360272	0.530629	0.409589	0.303239	0.169493	0.147615	0.125514	0.167343	0.158363	0.147158	0.355125	0.254542	0.294234	0.372747	0.548761	0.449318
Bin77	356	2592650	d__Bacteria;p__Actinomycetota;c__Acidimicrobiia;o__Acidimicrobiales;f__UBA11606;g__UBA11606;s__UBA11606 sp022425325	82.88	4.99	0.182575	0.638823	0.331695	1.49848	0.357446	0.189259	0.0561225	0.147542	0.105422	0.52869	0.19428	0.161797	0.232077	0.139333	0.319819	0.469066	0.465629	0.436922	0.0902876	0.0678333	0.0569036	0.195952	0.378593	0.323485
Bin78	700	1408869	d__Bacteria;p__Pseudomonadota;c__Alphaproteobacteria;o__Puniceispirillales;f__Puniceispirillaceae;g__UBA8309;s__UBA8309 sp001627655	73.74	6.95	0.0534024	0.192789	0.12827	0.507207	0.167774	0.0425955	0.0240772	0.0443424	0.0270039	0.142185	0.0680281	0.0355621	0.0519919	0.0407395	0.0933724	0.123919	0.35374	0.201581	0.0180231	0.0149795	0.0216006	0.0376744	0.114575	0.0972544
Bin79	94	2096995	d__Archaea;p__Thermoplasmatota;c__Poseidoniia;o__Poseidoniales;f__Poseidoniaceae;g__UBA226;s__	85.47	1.72	0.00489853	0.0124822	0.00711906	0.0754118	0.0154741	0.00566235	0.00595969	0.0247499	0.0296011	0.0712975	0.0834029	0.0292799	0.00482379	0.0069587	0.0107866	0.0190967	0.133444	0.0652753	0.00340561	0.00260918	0.00757169	0.014062	0.107099	0.0844868
Bin80	580	3011651	d__Bacteria;p__Myxococcota;c__UBA4151;o__UBA4151;f__UBA4151;g__UBA4151;s__	77.2	0.81	0.0360441	0.0448421	0.0511349	0.12878	0.0553552	0.0348446	0.171323	0.181587	0.200792	0.230767	0.193499	0.106178	0.0331245	0.0324097	0.0359719	0.0465392	0.156648	0.0918727	0.213418	0.120685	0.150036	0.152185	0.300287	0.21288
Bin81	442	3311381	d__Bacteria;p__Gemmatimonadota;c__Gemmatimonadetes;o__Longimicrobiales;f__UBA6960;g__UBA2589;s__	94.31	2.75	1.21686	0.940649	0.59794	1.13075	0.235991	0.314193	5.27995	3.99438	2.75951	3.48241	1.7833	1.26561	0.729981	0.607639	0.419735	0.594801	1.15668	0.456118	4.59969	3.27158	3.3011	2.60612	4.74908	2.48519
Bin82	566	3340637	d__Bacteria;p__Actinomycetota;c__Acidimicrobiia;o__Acidimicrobiales;f__UBA11606;g__UBA11606;s__	86.38	1.71	0.0277574	0.053485	0.0409248	0.18329	0.0685287	0.0409235	0.223928	0.344095	0.307191	0.736011	0.447312	0.230555	0.0185857	0.0183462	0.0265494	0.0452157	0.120457	0.100336	0.260334	0.21643	0.278442	0.313234	0.589449	0.591008
Bin83	678	1307927	d__Bacteria;p__Pseudomonadota;c__Alphaproteobacteria;o__Puniceispirillales;f__Puniceispirillaceae;g__JADHLI01;s__	75.12	3.5	2.0751	5.14008	3.1037	4.804	4.6132	2.59349	0.626545	0.726023	0.782314	1.40612	0.668598	1.18901	3.22346	2.60823	2.50855	3.6529	9.46427	3.93018	0.694659	1.05001	0.841683	1.09765	0.942879	1.11484
Bin84	736	1611573	d__Bacteria;p__Actinomycetota;c__Acidimicrobiia;o__Acidimicrobiales;f__Ilumatobacteraceae;g__Casp-actino5;s__Casp-actino5 sp010024485	71.44	8.83	6.23655	6.85272	7.14354	7.08872	5.03486	7.33027	0.748893	0.646481	0.856077	1.4079	1.09089	2.62794	6.41679	5.27327	7.45013	5.68318	3.18268	5.22488	1.21027	1.11747	0.878502	1.20921	1.36061	1.86613
Bin85	1634	4385422	d__Bacteria;p__Verrucomicrobiota;c__Verrucomicrobiae;o__Pedosphaerales;f__AAA164-E04;g__UBA2970;s__UBA2970 sp002348345	71.95	2.03	0.0225372	0.0378016	0.0291144	0.101414	0.033195	0.0190263	0.142285	0.17774	0.174191	0.218939	0.189675	0.0806452	0.0155895	0.0129402	0.0163558	0.0328415	0.122852	0.0713629	0.214235	0.10302	0.145427	0.152349	0.333563	0.200398
Bin86	1058	3891587	d__Bacteria;p__Planctomycetota;c__UBA1135;o__UBA1135;f__GCA-002686595;g__GCA-2862085;s__GCA-2862085 sp016779205	84.42	1.08	0.0415201	0.188721	0.102667	0.5515	0.117654	0.0445307	0.174792	0.855762	0.511193	2.01849	0.923287	0.169262	0.0380038	0.0379138	0.0563648	0.15291	0.264675	0.203001	0.246518	0.166306	0.280502	0.565055	1.31601	1.12096
Bin87	1496	4820994	d__Bacteria;p__Pseudomonadota;c__Gammaproteobacteria;o__HK1;f__HK1;g__WLWT01;s__	73.5	7.47	0.0159516	0.0569695	0.0329216	0.215349	0.056872	0.0282908	0.0718436	0.26814	0.180467	0.943939	0.326356	0.134084	0.0133128	0.0189682	0.0239531	0.049329	0.0873126	0.105503	0.0719275	0.101332	0.172221	0.190138	0.459195	0.597243
Bin88	932	2201592	d__Bacteria;p__Pseudomonadota;c__Gammaproteobacteria;o__Enterobacterales_A;f__GCA-2746155;g__;s__	74.2	5.27	0.0517022	0.0790891	0.0431832	0.121776	0.0581443	0.0336719	0.37303	0.533908	0.33379	0.728443	0.355576	0.225119	0.0299442	0.0322567	0.0255501	0.0470691	0.135088	0.0778504	0.223823	0.263079	0.380731	0.388424	0.51734	0.570547
Bin89	434	1914578	d__Archaea;p__Thermoplasmatota;c__Poseidoniia;o__Poseidoniales;f__Poseidoniaceae;g__UBA226;s__	73.4	7.13	0.00304514	0.0166436	0.00882332	0.0889785	0.0194362	0.00703994	0.00652752	0.021084	0.0439258	0.100969	0.0683293	0.0141107	0.00400809	0.00508114	0.0150788	0.0166962	0.136728	0.0766886	0.00207227	0.00694033	0.0134763	0.0220026	0.0874536	0.0775576
Bin90	1252	3207924	d__Bacteria;p__Hydrogenedentota;c__Hydrogenedentia;o__Hydrogenedentiales;f__WGMK01;g__;s__	74.84	2.3	0.0271749	0.0376048	0.0401686	0.0643134	0.0397187	0.0276107	0.162789	0.25197	0.229703	0.333711	0.246212	0.12265	0.0241388	0.0163758	0.0200399	0.0307704	0.0890082	0.0457699	0.258984	0.130113	0.184165	0.207219	0.386616	0.274553
Bin91	993	3145297	d__Bacteria;p__Verrucomicrobiota;c__Verrucomicrobiae;o__Pedosphaerales;f__UBA1096;g__UBA1096;s__	77.63	2.47	0.0444867	0.0623547	0.0602035	0.119312	0.078085	0.0902972	0.131121	0.136591	0.23555	0.281865	0.173266	0.154608	0.0314952	0.0282489	0.0345381	0.0680152	0.187905	0.103963	0.0840103	0.0854872	0.158805	0.168487	0.167352	0.177697
Bin92	251	3274360	d__Bacteria;p__Actinomycetota;c__Acidimicrobiia;o__Acidimicrobiales;f__Ilumatobacteraceae;g__Ilumatobacter_A;s__	93.02	2.99	0.253686	0.335747	0.285073	0.470378	0.245478	0.257274	0.398851	1.19173	0.576672	2.33014	1.3018	0.535249	0.252789	0.189057	0.288228	0.267345	0.234909	0.278337	0.803112	0.560978	0.52512	0.835988	1.95418	1.47239
Bin93	1222	3509797	d__Bacteria;p__Planctomycetota;c__UBA1135;o__UBA2386;f__UBA2386;g__GCA-2684655;s__	72.36	6.59	0.905781	1.20405	0.687151	1.38779	0.360311	0.431571	3.70646	4.87049	3.23735	5.46836	3.24856	1.76898	0.776467	0.728413	0.568739	0.91928	0.811497	0.551582	3.59653	2.74568	2.43157	2.80494	4.4966	3.21536
Bin94	935	2074320	d__Bacteria;p__Cyanobacteriota;c__Cyanobacteriia;o__PCC-6307;f__Cyanobiaceae;g__Vulcanococcus;s__	76.94	5.46	51.1606	33.8817	28.6459	26.757	19.6475	23.7015	92.2704	34.3498	44.5646	43.9027	60.0071	51.6096	42.4708	24.7949	23.1262	50.2402	21.0196	15.6581	94.5067	25.3804	22.8935	77.334	86.8395	31.8995
Bin95	92	1455764	d__Archaea;p__Thermoplasmatota;c__Poseidoniia;o__Poseidoniales;f__Thalassarchaeaceae;g__MGIIb-N1;s__MGIIb-N1 sp011523055	77.73	0	0.803838	7.58589	3.4683	10.608	5.23366	0.261449	0.819848	4.09202	2.84448	7.99875	2.91604	0.325944	0.644299	1.08503	1.73042	4.60475	18.1593	5.94483	0.52491	1.40996	1.49924	2.69405	2.69565	3.28506
Bin96	616	1698736	d__Archaea;p__Thermoplasmatota;c__Poseidoniia;o__Poseidoniales;f__Poseidoniaceae;g__MGIIa-L3;s__	71.27	5.2	0.254136	2.15788	0.716923	3.76394	1.08162	0.0904903	0.130848	0.823216	0.437901	1.60073	0.630916	0.0844334	0.263855	0.671175	1.01004	1.12141	3.21906	1.63826	0.0826794	0.28804	0.294425	0.396772	0.547717	0.821974
Bin97	420	2144397	d__Bacteria;p__Actinomycetota;c__Acidimicrobiia;o__Acidimicrobiales;f__TK06;g__UBA6944;s__UBA6944 sp002296525	85.8	1.14	0.0182547	0.0698767	0.0483654	0.37491	0.0842673	0.0377127	0.0187327	0.0667817	0.0690987	0.24348	0.150069	0.0513098	0.0152901	0.0260097	0.0606517	0.072241	0.222881	0.212229	0.0136914	0.0193186	0.0339364	0.0357531	0.154292	0.172668
Bin98	592	1891091	d__Bacteria;p__Pseudomonadota;c__Gammaproteobacteria;o__Pseudomonadales;f__Porticoccaceae;g__HTCC2207;s__	77.42	5.21	0.178372	2.77488	0.892459	3.16492	1.92683	0.147129	0.0811912	0.542795	0.243534	1.17788	0.513101	0.116625	0.110854	0.234578	0.415645	1.15316	7.4999	1.47441	0.0600031	0.121104	0.21445	0.439725	1.21358	0.557397
Bin99	978	2143006	d__Bacteria;p__Pseudomonadota;c__Gammaproteobacteria;o__Enterobacterales_A;f__GCA-2746155;g__;s__	74.07	6.58	0.0300557	0.0702761	0.0340978	0.100345	0.0494541	0.0312979	0.223689	0.455218	0.302737	0.659241	0.305883	0.170074	0.0203458	0.0226976	0.0181934	0.0481919	0.127696	0.0685142	0.202171	0.211183	0.326001	0.333388	0.48844	0.509717
Bin100	691	1766460	d__Bacteria;p__Bacteroidota;c__Bacteroidia;o__Flavobacteriales;f__Schleiferiaceae;g__TMED14;s__	86.65	4.61	39.1409	40.0652	47.0543	31.8394	31.6987	24.8893	26.6818	18.0867	19.8359	25.2914	16.9123	18.7733	46.5361	49.2352	53.9367	34.2753	32.9002	32.3146	24.9952	43.5354	31.9237	18.1847	10.6581	24.9202
Bin101	1712	3478482	d__Bacteria;p__Pseudomonadota;c__Gammaproteobacteria;o__Enterobacterales_A;f__Alteromonadaceae;g__Alteromonas;s__Alteromonas abrolhosensis	83.17	8.69	0.0333617	0.259554	0.197532	0.0690458	0.586327	0.271422	0.236354	0.795479	0.866632	0.188212	1.70567	0.703653	0.0284784	0.0392469	0.0462886	0.100178	0.203506	0.262088	0.138468	0.173922	0.314765	0.333519	0.364327	1.01444
Bin102	502	3047848	d__Bacteria;p__Marinisomatota;c__UBA8477;o__UBA8477;f__UBA8477;g__JABMPR01;s__	90.48	9.89	0.0321546	0.042567	0.0515588	0.0303523	0.0462001	0.00326408	0.0184519	0.0252274	0.0338343	0.0170541	0.0539403	0.00402906	0.0149922	0.00383021	0.0275374	0.0296204	0.155723	0.0470222	0.00546734	0.00256455	0.0119385	0.0210086	0.0657917	0.0543653
Bin103	350	1405231	d__Bacteria;p__Bacteroidota;c__Bacteroidia;o__Flavobacteriales;f__UBA7312;g__UBA8444;s__UBA8444 sp003454845	83.86	1.29	0.52533	1.43158	1.16468	1.72032	1.94584	1.07312	0.310002	0.66891	0.561425	1.93549	0.383836	0.648765	0.365879	0.485755	0.454092	1.05916	5.10448	1.83287	0.155852	0.417174	0.483976	1.01745	0.882584	0.886173
Bin104	218	2504091	d__Bacteria;p__Bacteroidota;c__Bacteroidia;o__Flavobacteriales;f__Crocinitomicaceae;g__JALRKF01;s__JALRKF01 sp023254905	97.3	0.54	3.46278	2.61112	1.39159	2.56748	1.09077	1.76921	24.7822	15.8755	11.6615	16.0879	4.96506	9.34441	2.36984	2.33368	1.66005	1.22269	2.19325	2.44034	24.265	19.7193	18.5858	8.65968	6.30455	9.49522
Bin105	730	1559059	d__Bacteria;p__Actinomycetota;c__Acidimicrobiia;o__Acidimicrobiales;f__Ilumatobacteraceae;g__Casp-actino5;s__	72.38	1.57	0.976377	1.4334	0.976944	1.70844	1.06644	1.10907	0.303463	0.452491	0.31659	0.705749	0.451413	0.609643	1.16787	0.699483	0.990386	1.07655	1.10831	1.1425	0.569022	0.363479	0.342869	0.463122	0.780711	0.593125
Bin106	464	3167514	d__Bacteria;p__Bacteroidota;c__Bacteroidia;o__Flavobacteriales;f__Crocinitomicaceae;g__JABURP01;s__	95.5	0.7	0.164954	0.341085	0.186785	0.295252	0.152537	0.0759863	0.996803	2.09427	1.33796	1.70828	0.643811	0.293865	0.165181	0.119165	0.120552	0.140843	0.418621	0.251345	1.5116	0.866396	1.45326	0.841047	1.24238	1.27338
Bin107	1847	4248882	d__Bacteria;p__Latescibacterota;c__UBA2968;o__UBA8231;f__UBA8231;g__GCA-2693325;s__	79.66	5.49	0.0209092	0.0214278	0.0197868	0.0607167	0.0275355	0.0187314	0.0134462	0.0192274	0.0214427	0.0453598	0.0261795	0.0206936	0.0160905	0.0202248	0.0187027	0.0266214	0.0763705	0.0424039	0.00933781	0.014717	0.0144806	0.0188376	0.0384634	0.0404977
Bin108	1289	2144653	d__Bacteria;p__Pseudomonadota;c__Alphaproteobacteria;o__Rhodobacterales;f__Rhodobacteraceae;g__HIMB11;s__HIMB11 sp018222665	73.94	8.26	2.17231	2.65747	2.28481	2.91363	2.91999	1.84905	1.01394	0.525675	0.837489	1.36567	0.744711	1.1186	1.93868	1.96108	1.9935	2.4903	3.83238	2.25896	0.753305	1.13055	1.09818	1.1636	1.28514	1.13098
Bin109	866	2640793	d__Bacteria;p__Verrucomicrobiota;c__Verrucomicrobiae;o__Pedosphaerales;f__UBA1096;g__UBA1096;s__UBA1096 sp002453165	71.79	1.99	0.0773758	0.0518577	0.0473074	0.0843383	0.0492632	0.0280718	0.0720009	0.0855284	0.0788574	0.161443	0.0834478	0.0587774	0.0945728	0.0718347	0.0622116	0.0849996	0.0714226	0.0713266	0.0847354	0.0639328	0.0563673	0.0880545	0.0983331	0.106426
Bin110	186	753939	d__Archaea;p__Thermoproteota;c__Nitrososphaeria;o__Nitrososphaerales;f__Nitrosopumilaceae;g__Nitrosopumilus;s__Nitrosopumilus sp003702465	80.58	0	0.156868	0.48756	0.396538	1.75671	0.779841	0.168133	0.831178	1.7248	2.9374	4.59512	2.41904	0.916023	0.0943803	0.11871	0.281068	0.616416	3.99074	2.58988	0.25891	0.645886	1.36713	1.74104	2.99479	3.85198
Bin111	353	1765660	d__Archaea;p__Thermoplasmatota;c__Poseidoniia;o__Poseidoniales;f__Poseidoniaceae;g__Poseidonia;s__	81.2	0.8	0.388061	1.16556	0.526212	2.43817	0.613382	0.29317	0.232059	0.488817	0.479708	1.39386	0.629983	0.206978	0.414463	0.598903	0.678294	0.632063	2.18731	1.20461	0.139317	0.32626	0.315114	0.305864	0.776239	0.811031
Bin112	607	2766421	d__Bacteria;p__Planctomycetota;c__UBA8108;o__UBA1146;f__UBA1146;g__UBA12191;s__	95.64	0.64	0.0921268	0.321288	0.190577	1.29671	0.336608	0.1022	0.3201	2.01992	1.13095	5.96899	2.13408	0.567652	0.0616564	0.0593123	0.11178	0.305004	0.879288	0.608665	0.17124	0.226883	0.643777	1.16673	2.11836	2.75797
Bin113	780	1590734	d__Bacteria;p__Pseudomonadota;c__Alphaproteobacteria;o__Puniceispirillales;f__Puniceispirillaceae;g__JADHLI01;s__	79.05	3.87	2.1336	5.93016	3.33331	5.50716	4.93145	2.62768	0.663866	0.799354	0.821347	1.51556	0.631092	1.07767	3.56015	2.85719	2.71592	4.00095	10.6339	4.203	0.804114	1.07364	0.86672	1.20281	1.07337	1.16023
Bin114	1612	3456860	d__Bacteria;p__Verrucomicrobiota;c__Verrucomicrobiae;o__Pedosphaerales;f__UBA1096;g__UBA1096;s__	81.39	8.89	0.0335704	0.0500407	0.0467086	0.0759407	0.0964521	0.0530087	0.191867	0.273027	0.276299	0.278762	0.317931	0.174918	0.023006	0.0235453	0.022299	0.0421713	0.185125	0.128606	0.19167	0.158504	0.219322	0.218619	0.290326	0.325206
Bin115	1261	2338783	d__Bacteria;p__Pseudomonadota;c__Gammaproteobacteria;o__Pseudomonadales;f__HTCC2089;g__RGAU01;s__	74.1	8.1	2.90022	3.24627	3.04019	2.3758	2.39262	1.92307	1.04887	1.97912	0.960608	0.871749	0.963174	0.905831	2.20296	1.70014	2.40513	2.15728	3.59472	1.97766	1.90676	0.963516	1.2138	0.936253	1.69376	0.787498
Bin116	743	1671812	d__Bacteria;p__Pseudomonadota;c__Gammaproteobacteria;o__Francisellales;f__Francisellaceae;g__;s__	77.39	8.72	0.472617	0.492394	0.387968	0.214656	0.300224	0.225166	1.39736	1.42689	1.051	0.355974	0.325141	0.246802	0.258298	0.240324	0.256533	0.216632	0.506407	0.291641	0.934562	0.552162	1.12029	0.4208	0.538546	0.357185
Bin117	1061	3076384	d__Bacteria;p__Pseudomonadota;c__Gammaproteobacteria;o__Pseudomonadales;f__Pseudomonadaceae;g__Stutzerimonas;s__Stutzerimonas balearica	78	2.29	0.0315856	0.016277	0.0114931	0.0203119	0.0138379	0.0124136	0.0545519	0.0577973	0.0494671	0.0444229	0.0764077	0.0314545	0.0143996	0.0154949	0.0200261	0.0115327	0.0242459	0.0161625	0.0345632	0.0327758	0.0531172	0.034507	0.0824545	0.0631831
Bin118	849	2875993	d__Bacteria;p__Verrucomicrobiota;c__Verrucomicrobiae;o__Pedosphaerales;f__UBA1096;g__UBA1096;s__UBA1096 sp002453165	77.64	5	0.00666075	0.0158283	0.0124305	0.0399343	0.0158372	0.00468656	0.0313492	0.0571459	0.0469958	0.126309	0.0612987	0.0184456	0.00291079	0.00439734	0.0064161	0.0158784	0.04708	0.0353909	0.032557	0.0228295	0.034505	0.0451138	0.0871538	0.0799946
Bin119	692	1610225	d__Bacteria;p__Actinomycetota;c__Acidimicrobiia;o__Acidimicrobiales;f__Ilumatobacteraceae;g__Casp-actino5;s__	76.99	3.3	28.0121	29.376	33.2585	29.1662	23.3893	35.4508	3.92888	3.02441	4.45931	6.19379	5.29479	13.0592	26.9745	24.8984	34.8039	25.369	11.9884	24.1137	7.92163	5.61242	4.83334	5.92032	6.87287	9.24188
Bin120	746	3382400	d__Bacteria;p__Pseudomonadota;c__Alphaproteobacteria;o__Rhodobacterales;f__Rhodobacteraceae;g__Nioella;s__	92.46	4.07	1.3045	3.15366	1.6637	2.8698	1.25666	0.85457	3.61329	7.62382	5.02545	3.14856	5.57159	1.53267	1.46303	1.14461	1.37681	1.44732	1.69115	1.22652	7.44146	3.67963	4.29092	2.38427	5.04509	3.01729
Bin121	677	2289396	d__Bacteria;p__Pseudomonadota;c__Alphaproteobacteria;o__UBA7985;f__UBA7985;g__UBA7985;s__	70.45	3.64	0.243139	0.729075	0.317973	0.630664	0.27294	0.145923	1.19938	3.32408	1.9631	2.17779	2.02902	0.682925	0.314925	0.242349	0.200591	0.357661	0.677966	0.264198	2.24562	1.24412	1.51653	1.8577	3.95897	1.45587
Bin122	849	2226008	d__Bacteria;p__Pseudomonadota;c__Gammaproteobacteria;o__Enterobacterales_A;f__GCA-2746155;g__;s__	75.31	7.44	0.0207035	0.0664628	0.0248845	0.0893895	0.0433305	0.0236434	0.21615	0.452061	0.300444	0.647516	0.300448	0.164174	0.0166099	0.0160243	0.0177825	0.0344017	0.115892	0.0624118	0.200336	0.183294	0.326328	0.325498	0.482389	0.495292
Bin123	1279	2745491	d__Bacteria;p__Pseudomonadota;c__Alphaproteobacteria;o__Rhodobacterales;f__Rhodobacteraceae;g__CABZJG01;s__	81.61	4.78	0.284352	2.18271	0.896617	3.99266	1.3889	0.137227	0.133958	0.528608	0.357736	1.7992	0.620465	0.258527	0.162113	0.267169	0.521425	1.42495	4.62204	1.48751	0.081504	0.171673	0.306993	0.627553	1.46768	0.965407
Bin124	510	1206662	d__Bacteria;p__Bacteroidota;c__Bacteroidia;o__Flavobacteriales;f__Flavobacteriaceae;g__UBA724;s__UBA724 sp002723075	74.48	4.27	0.784338	3.29313	1.23881	3.4563	1.3954	0.326592	0.261145	0.489057	0.31861	0.973326	0.201179	0.157944	1.28983	1.01824	1.32796	1.70652	3.80182	1.63371	0.27159	0.395138	0.486862	0.513191	0.384707	0.393999
Bin125	441	1264443	d__Bacteria;p__Bacteroidota;c__Bacteroidia;o__Flavobacteriales;f__Schleiferiaceae;g__UBA10364;s__	74.01	3.41	6.09029	13.1127	5.52668	7.06413	5.38964	3.51565	2.49988	3.6911	2.2978	3.4632	1.58347	2.19136	10.7216	7.05127	7.87719	4.75698	10.3594	5.5735	2.63572	3.56929	3.21567	2.21682	1.77061	2.65212
Bin126	937	3545590	d__Bacteria;p__Pseudomonadota;c__Gammaproteobacteria;o__Enterobacterales_A;f__Alteromonadaceae;g__Pseudoalteromonas;s__Pseudoalteromonas gelatinilytica	83.33	4.39	0.120429	0.131279	0.0982814	0.0426322	0.11293	0.0641727	0.272919	0.489831	0.253007	0.0777473	0.131211	0.0652514	0.00649296	0.0232305	0.0306388	0.0153566	0.0513204	0.0727579	0.0217087	0.0872993	0.158602	0.0259009	0.0463756	0.0787276
Bin127	140	1427928	d__Archaea;p__Thermoplasmatota;c__Poseidoniia;o__Poseidoniales;f__Thalassarchaeaceae;g__MGIIb-N1;s__MGIIb-N1 sp002712645	80.27	0.4	0.135904	0.78504	0.483945	1.47491	0.769508	0.0880993	0.160664	0.490679	0.495008	1.26586	0.583504	0.110078	0.0913593	0.12036	0.224271	0.464458	2.1021	1.00264	0.0722415	0.131921	0.239068	0.318614	0.561015	0.687761
Bin128	1200	2430616	d__Bacteria;p__Pseudomonadota;c__Gammaproteobacteria;o__Pseudomonadales;f__HTCC2089;g__RGAU01;s__	74.77	5.58	2.70612	3.04746	2.95668	2.22629	2.27136	1.83866	0.937254	1.81736	0.925551	0.81887	0.947506	0.857258	2.07123	1.5089	2.237	2.0499	3.4978	1.85024	1.72797	0.837713	1.11269	0.838141	1.60584	0.771117
Bin129	902	3484374	d__Bacteria;p__Pseudomonadota;c__Gammaproteobacteria;o__Enterobacterales_A;f__Alteromonadaceae;g__Pseudoalteromonas;s__	82.58	7.98	0.0206365	0.0435488	0.040815	0.0308578	0.0621134	0.0406169	0.133733	0.208257	0.220673	0.130235	0.175479	0.119403	0.012213	0.0168448	0.0146917	0.0249013	0.121624	0.0718537	0.117738	0.120687	0.183603	0.148706	0.253504	0.225517
Bin130	1698	3398333	d__Bacteria;p__Planctomycetota;c__UBA1135;o__UBA1135;f__GCA-002686595;g__GCA-2862085;s__GCA-2862085 sp016779205	72.8	3.89	0.116252	0.227499	0.145776	0.479824	0.156456	0.0963223	0.578684	1.13439	0.806053	1.76668	1.09374	0.377686	0.100383	0.0817763	0.0868786	0.17004	0.345451	0.215683	0.79693	0.446441	0.597851	0.777972	1.73951	1.14976
Bin131	412	2773953	d__Bacteria;p__Nitrospinota;c__Nitrospinia;o__Nitrospinales;f__Nitrospinaceae;g__LS-NOB;s__LS-NOB sp009873635	95.67	3.7	0.0692578	0.150567	0.173206	0.454052	0.165164	0.0431521	0.0466618	0.122654	0.105029	0.347811	0.246648	0.0876524	0.032945	0.0344854	0.0758555	0.139804	0.626505	0.357333	0.0200239	0.0253599	0.0634397	0.0911169	0.369752	0.355183
Bin132	1258	2312432	d__Bacteria;p__Pseudomonadota;c__Gammaproteobacteria;o__Pseudomonadales;f__HTCC2089;g__RGAU01;s__	71.04	8.36	2.68463	2.97009	2.8076	2.20753	2.20219	1.82994	0.850816	1.75313	0.805733	0.782428	0.862213	0.805484	1.9641	1.50271	2.19701	1.98088	3.39489	1.87043	1.6924	0.825431	1.04797	0.755279	1.46289	0.688989
Bin133	920	1683945	d__Bacteria;p__Cyanobacteriota;c__Cyanobacteriia;o__PCC-6307;f__Cyanobiaceae;g__Vulcanococcus;s__Vulcanococcus sp014217875	78.1	6.18	163.047	98.8734	94.4453	143.404	102.58	87.7744	86.2763	20.99	45.2961	94.3867	60.1789	88.8271	225.698	216.403	160.944	194.576	66.7645	124.694	116.723	95.3691	37.9412	93.1423	46.8714	52.3789
Bin134	1999	3819732	d__Bacteria;p__Latescibacterota;c__UBA2968;o__UBA8231;f__UBA8231;g__GCA-2693325;s__	71.57	7.51	0.0164262	0.0239345	0.0191301	0.0653449	0.0262647	0.016467	0.0565556	0.0636597	0.0639544	0.07125	0.0619045	0.0333061	0.01178	0.01613	0.0144926	0.0256579	0.0730104	0.035912	0.0608674	0.049316	0.0575021	0.0505102	0.100794	0.0622325
Bin135	564	2678938	d__Bacteria;p__Nitrospinota;c__Nitrospinia;o__Nitrospinales;f__Nitrospinaceae;g__Nitronauta;s__	77.95	2.62	0.0162704	0.0220903	0.0288895	0.0467811	0.0243364	0.0112605	0.0479836	0.111577	0.122208	0.278612	0.113074	0.0353877	0.00898408	0.0113783	0.0117763	0.0204556	0.097894	0.047711	0.0139215	0.0212992	0.0528482	0.0720194	0.21707	0.176278
Bin136	90	1074515	d__Archaea;p__Thermoproteota;c__Nitrososphaeria;o__Nitrososphaerales;f__Nitrosopumilaceae;g__Nitrosopumilus;s__Nitrosopumilus sp003702525	72.01	2.5	1.16088	1.98516	2.39843	3.23843	2.06432	0.378704	1.04095	1.81487	2.02097	3.99599	1.61074	0.515649	1.09754	0.577318	0.995757	1.66728	8.07936	3.63005	0.89725	0.944205	1.72764	2.10135	3.13797	3.33027
Bin137	1869	3794278	d__Bacteria;p__Latescibacterota;c__UBA2968;o__UBA8231;f__UBA8231;g__GCA-2693325;s__	70.05	3.4	0.0363655	0.0320935	0.0286805	0.0640351	0.0372683	0.0263887	0.0378782	0.0367295	0.0329833	0.0683417	0.0363225	0.0306815	0.0279468	0.0345275	0.0259637	0.0374027	0.09391	0.045249	0.0376438	0.0309005	0.0292927	0.0395246	0.053113	0.0508926
Bin138	1231	2349683	d__Bacteria;p__Pseudomonadota;c__Gammaproteobacteria;o__Pseudomonadales;f__HTCC2089;g__RGAU01;s__	74.55	8.26	2.90732	3.15242	3.01857	2.41425	2.39204	1.95663	1.03602	1.91391	0.929735	0.890075	0.996518	0.897448	2.13292	1.63236	2.34343	2.17134	3.55661	1.96674	1.84692	0.960044	1.1924	0.910755	1.65817	0.815578
Bin139	707	2472441	d__Bacteria;p__Pseudomonadota;c__Alphaproteobacteria;o__Rhodobacterales;f__Rhodobacteraceae;g__;s__	78.79	1.69	0.124753	0.227692	0.150791	0.158277	0.14533	0.0841088	0.108676	0.453262	0.234054	0.294559	0.298514	0.0687397	0.0867634	0.0790868	0.11821	0.153728	0.299187	0.173778	0.12645	0.0610148	0.192925	0.309071	0.708842	0.379423
Bin140	993	3016228	d__Bacteria;p__Pseudomonadota;c__Gammaproteobacteria;o__Enterobacterales_A;f__Alteromonadaceae;g__Alteromonas;s__Alteromonas abrolhosensis	74.45	5.01	0.00874422	0.263614	0.155907	0.0509245	0.566037	0.187897	0.0938184	0.619454	0.675482	0.119468	1.4756	0.51559	0.0165371	0.0258024	0.0339439	0.0782628	0.130893	0.2016	0.0320956	0.0712644	0.186876	0.200836	0.20443	0.779869
Bin141	1078	2399868	d__Bacteria;p__Pseudomonadota;c__Gammaproteobacteria;o__Pseudomonadales;f__HTCC2089;g__RGAU01;s__	77.33	8.2	2.82004	3.21312	2.99473	2.28958	2.17617	1.74254	0.887144	1.84625	0.829776	0.769983	0.872777	0.745845	2.13076	1.54931	2.33759	2.11744	3.35059	1.76438	1.73853	0.841281	1.10213	0.779719	1.54996	0.642112
Bin142	1732	4262840	d__Bacteria;p__Latescibacterota;c__UBA2968;o__UBA8231;f__UBA8231;g__GCA-2693325;s__	78.66	6.09	0.0200592	0.0284768	0.0207358	0.0665779	0.0276549	0.013852	0.0309924	0.0401326	0.0457983	0.0598707	0.0438178	0.0230456	0.0132557	0.0168876	0.0172451	0.0270287	0.0686533	0.0358842	0.0327615	0.0278707	0.030884	0.0334014	0.0700893	0.0449996
Bin143	806	3720604	d__Bacteria;p__Nitrospinota;c__Nitrospinia;o__Nitrospinales;f__;g__;s__	85.07	4.54	0.0108943	0.0230428	0.0213292	0.0911054	0.0337656	0.011558	0.0503847	0.0886048	0.0745384	0.167174	0.0960829	0.0396064	0.0087188	0.00836702	0.0137588	0.0188828	0.147485	0.0754671	0.050759	0.0447476	0.0641908	0.0656692	0.144709	0.102088
Bin144	652	2426718	d__Bacteria;p__Pseudomonadota;c__Gammaproteobacteria;o__Woeseiales;f__Woeseiaceae;g__SZUA-117;s__	73.2	1.92	0.0302027	0.0772233	0.075764	0.321799	0.0685753	0.0382183	0.0838704	0.132679	0.119232	0.314549	0.159709	0.0811676	0.0250102	0.0208458	0.0524918	0.0862735	0.144875	0.157889	0.0781499	0.0653854	0.0842399	0.117695	0.285491	0.227951
Bin145	685	1542956	d__Bacteria;p__Actinomycetota;c__Actinomycetia;o__Nanopelagicales;f__S36-B12;g__S36-B12;s__S36-B12 sp010029945	74.97	3.07	1.99796	3.29771	1.88313	3.18851	1.65928	1.18907	0.883443	1.26699	0.920751	1.64879	1.22056	1.69999	4.27218	1.40999	3.69638	1.74801	2.63418	1.40274	2.32299	1.27507	0.937722	1.26845	2.07807	1.74053
Bin146	465	2950691	d__Bacteria;p__Nitrospinota;c__Nitrospinia;o__Nitrospinales;f__Nitrospinaceae;g__LS-NOB;s__	88.69	1.8	0.049773	0.116093	0.117697	0.254362	0.129947	0.0246885	0.0532454	0.100975	0.112649	0.208814	0.141306	0.0810705	0.0179683	0.0176935	0.0529545	0.101787	0.4109	0.248502	0.0419518	0.0678141	0.0827335	0.105361	0.195379	0.231317
Bin147	504	2366858	d__Bacteria;p__Nitrospinota;c__Nitrospinia;o__Nitrospinales;f__Nitrospinaceae;g__UBA8687;s__	82	8.84	0.0106741	0.0283688	0.0360184	0.12876	0.0467892	0.00921996	0.0101832	0.06619	0.0668341	0.155207	0.193897	0.0682781	0.00176846	0.00137006	0.0184847	0.0445246	0.306712	0.148536	0.00100577	0.00264193	0.0198456	0.0370201	0.271531	0.232639
Bin148	615	1439291	d__Bacteria;p__Actinomycetota;c__Acidimicrobiia;o__Acidimicrobiales;f__Ilumatobacteraceae;g__Casp-actino5;s__	72.92	5.33	27.6516	28.9555	32.9986	28.8523	23.2716	35.188	3.10481	2.09881	3.32362	5.66621	4.55973	12.602	26.587	24.8528	34.6354	25.0955	11.6812	23.9316	4.38793	4.94248	3.86706	5.05523	5.07336	8.65955
Bin149	859	3672267	d__Bacteria;p__Pseudomonadota;c__Alphaproteobacteria;o__Rhodobacterales;f__Rhodobacteraceae;g__HXMU1420-2;s__HXMU1420-2 sp017643305	87.33	2.36	0.0833879	0.178195	0.127734	0.509149	0.116817	0.0845055	0.138802	0.49963	0.248369	0.585414	0.431682	0.141785	0.0766526	0.0536003	0.0889887	0.152381	0.19626	0.197284	0.257352	0.16666	0.24501	0.263381	0.676006	0.471517
Bin150	890	2235641	d__Bacteria;p__Pseudomonadota;c__Gammaproteobacteria;o__Enterobacterales_A;f__GCA-2746155;g__;s__	77.95	8.42	0.0343985	0.0838234	0.0411197	0.103526	0.0564598	0.0271302	0.222006	0.480206	0.298254	0.693054	0.324188	0.164565	0.0305803	0.0268338	0.0250278	0.0455666	0.126868	0.0706467	0.191664	0.198587	0.323738	0.327487	0.47448	0.514537
Bin151	863	2846886	d__Bacteria;p__Verrucomicrobiota;c__Verrucomicrobiae;o__Pedosphaerales;f__UBA1096;g__UBA1096;s__UBA1096 sp002453165	80.72	0.96	0.00663133	0.0115928	0.0118677	0.039239	0.013594	0.00360722	0.0288477	0.0526661	0.0425529	0.120625	0.0575022	0.0160461	0.00477839	0.00364496	0.00627261	0.0133261	0.0407192	0.0308213	0.0409729	0.0203173	0.0323016	0.030482	0.086284	0.0727537
Bin152	2245	3846945	d__Bacteria;p__Planctomycetota;c__UBA1135;o__UBA2386;f__UBA2386;g__GCA-2684655;s__	70.36	9.68	0.583408	0.817977	0.479566	0.982042	0.296464	0.32284	2.47548	3.37758	2.36987	3.87403	2.45412	1.33419	0.509212	0.455019	0.372982	0.605956	0.624164	0.434511	2.64561	1.90789	1.79524	2.06722	3.5612	2.45612
Bin153	459	2441179	d__Bacteria;p__Bacteroidota;c__Bacteroidia;o__Cytophagales;f__JAAEPT01;g__;s__	82.36	1.75	0.0251336	0.0679082	0.0589003	0.0706424	0.0689008	0.0224796	0.074963	0.251581	0.214084	0.191391	0.144434	0.0338039	0.0140028	0.0122208	0.0203603	0.0495005	0.181383	0.137424	0.0399812	0.0368216	0.125205	0.187748	0.253408	0.319016
Bin154	1083	2098163	d__Bacteria;p__Cyanobacteriota;c__Cyanobacteriia;o__PCC-6307;f__Cyanobiaceae;g__Vulcanococcus;s__	76.58	9.96	44.3138	29.6095	24.8791	22.9477	17.4608	21.4449	84.5337	31.8647	41.1193	40.546	56.3793	48.5833	35.5619	20.4514	19.3358	43.3997	19.1105	13.6616	85.6984	23.0956	21.129	71.4647	80.9155	30.3139
Bin155	873	1879531	d__Bacteria;p__Bacteroidota;c__Bacteroidia;o__Flavobacteriales;f__UBA7312;g__UBA8444;s__UBA8444 sp003454845	71.22	9.52	16.6795	18.1536	22.7537	13.5208	31.8956	22.4432	18.8525	30.8197	27.9762	22.5776	16.4145	21.5039	13.011	15.0622	12.4974	16.3108	54.2455	22.6886	11.0945	25.4253	24.5308	24.1606	9.94544	18.5774
Bin156	379	1077166	d__Archaea;p__Thermoproteota;c__Nitrososphaeria;o__Nitrososphaerales;f__Nitrosopumilaceae;g__Nitrosopumilus;s__Nitrosopumilus sp013867245	70.14	7.77	0.0538673	0.149322	0.136768	0.554181	0.24901	0.065246	0.273479	0.628155	1.00289	1.71928	0.931333	0.330608	0.0333535	0.0325128	0.103061	0.210995	1.56311	0.982395	0.0817693	0.156013	0.437297	0.629637	1.12905	1.42527
Bin157	1600	3055506	d__Bacteria;p__Pseudomonadota;c__Gammaproteobacteria;o__Enterobacterales_A;f__Alteromonadaceae;g__Alteromonas;s__Alteromonas abrolhosensis	72.6	6.16	0.0160824	0.238995	0.183347	0.0527834	0.554766	0.246398	0.152212	0.696734	0.71431	0.147368	1.6343	0.65895	0.0165528	0.0254707	0.0344816	0.079786	0.150357	0.217866	0.0436291	0.0964411	0.217818	0.243751	0.24971	0.962774
Bin158	1170	3477594	d__Bacteria;p__Desulfobacterota_B;c__Binatia;o__UBA1149;f__SPBQ01;g__SPBQ01;s__	72.64	1.22	0.676745	1.05506	0.692949	0.669554	0.494023	0.33775	2.69117	3.88886	3.51578	2.10411	2.79644	1.17616	0.833207	0.606477	0.432623	0.59304	0.909588	0.367286	3.26133	2.63198	2.47197	2.07818	3.69379	1.61194
Bin159	694	1987781	d__Bacteria;p__Pseudomonadota;c__Alphaproteobacteria;o__UBA7985;f__UBA7985;g__UBA7985;s__	70.59	0.54	0.23478	0.712983	0.323729	0.644695	0.260589	0.132869	1.19411	3.25839	1.90588	2.10866	2.0029	0.658299	0.32235	0.218599	0.20782	0.354674	0.683083	0.252493	2.22869	1.23628	1.49969	1.72209	3.89237	1.39656
Bin160	1265	2424197	d__Bacteria;p__Pseudomonadota;c__Gammaproteobacteria;o__Pseudomonadales;f__HTCC2089;g__RGAU01;s__	73.21	8.55	2.70493	3.0139	2.90925	2.27927	2.17803	1.78052	0.940104	1.83961	0.897853	0.864644	0.953478	0.866418	2.017	1.54098	2.25434	2.05011	3.42044	1.82389	1.77248	0.890876	1.15602	0.831324	1.53647	0.752127
Bin161	1642	3688091	d__Bacteria;p__Myxococcota;c__Polyangia;o__Nannocystales;f__Nannocystaceae;g__JAAZXR01;s__	72.08	9.79	0.0183675	0.0267431	0.0213042	0.0667307	0.0290587	0.0249731	0.106257	0.149324	0.13546	0.285196	0.158199	0.100954	0.0177805	0.0153868	0.0192869	0.0240021	0.0582259	0.0453622	0.118765	0.0811711	0.115342	0.11879	0.202802	0.22723
Bin162	1804	3884494	d__Bacteria;p__Latescibacterota;c__UBA2968;o__UBA8231;f__UBA8231;g__GCA-2693325;s__	75.51	6.69	0.0125074	0.0171877	0.0137544	0.0485286	0.0204622	0.0112356	0.0108008	0.0158351	0.0193304	0.0466078	0.0324173	0.0163122	0.00897952	0.0126888	0.0136381	0.0191713	0.0694694	0.0336568	0.00919238	0.0136829	0.0161796	0.0197371	0.0420714	0.0444607
Bin163	743	1475302	d__Bacteria;p__Cyanobacteriota;c__Cyanobacteriia;o__PCC-6307;f__Cyanobiaceae;g__Vulcanococcus;s__Vulcanococcus sp014217875	72.98	4.77	166.153	102.74	96.9928	147.52	104.715	89.4461	84.9736	20.2354	45.2924	94.7673	60.2945	89.2184	234.66	226.226	168.165	201.224	67.087	128.448	117.701	98.3202	38.6155	93.778	46.015	52.5655
Bin164	261	3549190	d__Bacteria;p__Bacteroidota;c__Bacteroidia;o__Flavobacteriales;f__Crocinitomicaceae;g__UBA4466;s__UBA4466 sp003149635	98.9	0.54	0.108573	0.877622	0.32897	1.30541	0.461159	0.128577	0.772654	4.21689	2.37264	5.04203	1.99141	0.716484	0.110072	0.106898	0.145911	0.481311	1.46657	0.786752	1.38034	0.97055	1.99748	2.27815	3.46334	3.52658
Bin165	795	1500619	d__Bacteria;p__Bacteroidota;c__Bacteroidia;o__Flavobacteriales;f__Schleiferiaceae;g__TMED14;s__	71.14	5.41	25.4483	29.5013	25.9243	21.926	21.9795	19.0788	14.5059	12.718	11.9272	17.3676	13.3574	15.6399	28.7323	33.3072	37.6271	19.5197	18.4552	25.921	12.2208	25.9964	22.5905	12.7571	7.91472	20.7919
Bin166	1922	3799797	d__Bacteria;p__Latescibacterota;c__UBA2968;o__UBA8231;f__UBA8231;g__GCA-2693325;s__	75.17	2.85	0.0177545	0.0238604	0.0193338	0.0643096	0.0255407	0.0103037	0.0166798	0.020741	0.0268753	0.0514892	0.0309305	0.0140904	0.0120254	0.0168973	0.0137854	0.0265321	0.0781447	0.0353307	0.014618	0.0172792	0.0147992	0.0215074	0.0554106	0.0377367
Bin167	1734	3300496	d__Bacteria;p__Pseudomonadota;c__Gammaproteobacteria;o__Enterobacterales_A;f__Alteromonadaceae;g__Alteromonas;s__Alteromonas abrolhosensis	77.3	7.33	0.00681346	0.214703	0.129743	0.0391346	0.519179	0.187465	0.0738374	0.527079	0.555118	0.104047	1.34575	0.493953	0.01469	0.0223028	0.0317417	0.0640719	0.106808	0.181844	0.0319759	0.06039	0.160558	0.171285	0.184393	0.7015
Bin168	789	1653960	d__Bacteria;p__Pseudomonadota;c__Alphaproteobacteria;o__Puniceispirillales;f__Puniceispirillaceae;g__JADHLI01;s__	84.4	5.22	2.24272	6.03673	3.38831	5.57926	4.93985	2.65374	0.677348	0.820515	0.809319	1.52754	0.656033	1.11161	3.61513	2.87462	2.75281	4.09331	10.6706	4.19937	0.779612	1.06899	0.889587	1.26074	1.08266	1.13976
Bin169	1238	2335739	d__Bacteria;p__Pseudomonadota;c__Gammaproteobacteria;o__Pseudomonadales;f__HTCC2089;g__RGAU01;s__	72.73	6.92	2.95368	3.22598	3.16391	2.47739	2.61967	2.15503	1.71446	2.34998	1.62968	1.09542	1.4095	1.17093	2.16507	1.7043	2.43362	2.23784	3.99644	2.26624	2.07809	1.39981	1.69406	1.2787	1.78096	1.16314
Bin170	547	1210683	d__Bacteria;p__Bacteroidota;c__Bacteroidia;o__Flavobacteriales;f__Flavobacteriaceae;g__UBA724;s__UBA724 sp002723075	71.64	6.05	2.52246	6.34505	4.40954	5.19996	3.7683	1.5284	4.50878	14.1784	10.117	6.91221	5.60217	2.26838	2.87014	2.73817	3.48416	3.76293	7.80795	2.84152	5.62153	6.81253	10.4448	6.37931	5.45662	2.96939
Bin171	1553	3115056	d__Bacteria;p__Pseudomonadota;c__Gammaproteobacteria;o__Enterobacterales_A;f__Alteromonadaceae;g__Alteromonas;s__Alteromonas abrolhosensis	76.6	7.2	0.0134578	0.253789	0.175554	0.05805	0.55085	0.23561	0.112048	0.655338	0.700655	0.137239	1.51794	0.622542	0.0184759	0.0303969	0.0391728	0.0928078	0.139857	0.233325	0.0473802	0.0745237	0.217052	0.248828	0.238177	0.934344
Bin172	604	1039832	d__Bacteria;p__Actinomycetota;c__Actinomycetia;o__Actinomycetales;f__Microbacteriaceae;g__Aquiluna;s__	70.23	7.28	1.14273	1.178	1.43568	2.17546	3.56636	3.90594	0.263553	0.121083	0.271518	0.600408	0.616943	1.85269	0.92248	1.26955	1.41823	1.80971	1.02573	4.73842	0.23809	0.334504	0.311118	0.576891	0.390505	1.50586
Bin173	161	1630939	d__Bacteria;p__Bacteroidota;c__Bacteroidia;o__Flavobacteriales;f__Flavobacteriaceae;g__UBA3478;s__UBA3478 sp023262185	83.95	0	68.039	65.7282	72.1001	69.8413	101.112	115.037	18.8552	8.13357	14.5389	25.495	15.2738	54.6838	58.7295	95.6868	77.4067	60.6654	56.6522	118.603	12.6557	36.3376	30.0693	22.7973	12.5747	42.7618
Bin174	534	2318497	d__Bacteria;p__Cyanobacteriota;c__Cyanobacteriia;o__PCC-6307;f__Cyanobiaceae;g__NIES-981;s__	87.16	3.06	33.6657	22.4512	22.9412	25.4465	11.5859	17.315	114.352	43.7256	69.7379	84.8741	80.7271	77.9968	32.7992	21.5584	19.227	28.7074	10.6888	12.0657	158.326	71.6776	44.6093	98.5359	88.7146	72.4474
Bin175	1086	3001226	d__Bacteria;p__Pseudomonadota;c__Gammaproteobacteria;o__Enterobacterales_A;f__Alteromonadaceae;g__Alteromonas;s__Alteromonas abrolhosensis	74.44	3.9	0.0344117	0.410037	0.256301	0.109337	0.80415	0.464177	0.161508	1.07089	1.01645	0.27691	2.32796	1.35925	0.0493944	0.061695	0.0898455	0.194528	0.277817	0.523817	0.0703287	0.15418	0.494435	0.515408	0.519811	3.71413
Bin176	797	1626298	d__Bacteria;p__Pseudomonadota;c__Gammaproteobacteria;o__Burkholderiales;f__UBA3031;g__;s__	76.11	5.58	13.8068	9.26089	14.8778	14.2135	20.2157	22.1118	3.87852	1.74459	3.72081	6.27479	3.53512	13.562	11.0966	14.162	10.3814	15.0642	18.1134	19.7266	2.70943	6.27597	5.12321	6.37831	3.66448	10.816
Bin177	1043	1784714	d__Bacteria;p__Verrucomicrobiota;c__Verrucomicrobiae;o__Opitutales;f__MB11C04;g__MB11C04;s__	74.71	4.16	6.458	6.80815	6.68121	9.32329	7.39609	8.44821	4.79971	2.58978	4.18096	6.32321	2.92108	6.50854	5.17825	6.31283	5.07542	8.88137	17.1032	7.19065	3.3835	4.67742	4.06053	5.63748	4.6285	6.92783
Bin178	864	1771685	d__Bacteria;p__Bacteroidota;c__Bacteroidia;o__Flavobacteriales;f__Schleiferiaceae;g__UBA10364;s__	81.12	6.54	6.91527	13.0963	9.60058	8.39405	8.70651	5.12816	8.90868	13.2367	9.2835	11.7439	6.5868	5.69942	4.09805	4.56499	6.14201	5.77669	15.2392	6.75356	5.56359	8.01407	11.4889	8.45945	8.38962	9.47158
Bin179	369	802586	d__Bacteria;p__Bacillota;c__Bacilli;o__RFN20;f__CAG-826;g__UBA970;s__UBA970 sp023268805	75.13	2.22	8.60396	8.04184	11.829	4.13123	18.9085	12.3943	5.38105	3.27284	5.3004	2.98931	4.66164	8.02604	5.60511	4.89127	8.52317	7.62705	19.6185	13.3631	2.02483	3.95694	6.34384	5.36737	2.81702	8.11841
Bin180	1745	3297939	d__Bacteria;p__Pseudomonadota;c__Gammaproteobacteria;o__Enterobacterales_A;f__Alteromonadaceae;g__Alteromonas;s__Alteromonas abrolhosensis	76.79	5.72	0.0169206	0.221426	0.154621	0.0437165	1.34111	0.22994	0.105564	0.535065	0.633872	0.0977526	1.7055	0.539912	0.0199897	0.0282197	0.0346542	0.0744535	0.288692	0.328495	0.0510086	0.098358	0.17633	0.200541	0.190616	0.711513
Bin181	1219	2236232	d__Bacteria;p__Pseudomonadota;c__Alphaproteobacteria;o__Rhodobacterales;f__Rhodobacteraceae;g__HIMB11;s__HIMB11 sp018222665	75.28	7.4	0.813552	1.01104	0.698675	1.37155	1.9138	0.798047	0.288612	0.139253	0.190724	0.611648	0.281869	0.475113	0.905467	0.578152	0.564707	0.9246	1.82497	1.05628	0.284937	0.274732	0.260342	0.405766	0.515154	0.515256
Bin182	1295	2298490	d__Bacteria;p__Pseudomonadota;c__Gammaproteobacteria;o__Pseudomonadales;f__HTCC2089;g__RGAU01;s__	71.85	7.05	3.34483	3.5826	3.51412	2.84255	2.90705	2.49014	1.0789	1.98497	1.02101	0.988668	2.59776	1.13157	2.39622	1.9118	2.72776	2.5275	4.08891	2.47743	1.86044	0.964763	1.23623	0.958164	1.75355	0.937164
Bin183	985	1701808	d__Archaea;p__Thermoproteota;c__Nitrososphaeria;o__Nitrososphaerales;f__Nitrosopumilaceae;g__Nitrosopumilus;s__	72.66	3.06	10.7104	6.2105	9.13603	5.94444	13.2251	13.8926	29.9992	13.4719	14.9783	14.2766	15.2067	34.9218	7.01652	8.73182	5.54023	8.28279	20.3431	13.0053	20.287	26.3003	23.6888	26.5234	18.7054	33.105
Bin184	1028	2247834	d__Bacteria;p__Pseudomonadota;c__Gammaproteobacteria;o__Pseudomonadales;f__Halieaceae;g__Luminiphilus;s__	75.91	5.36	3.55334	4.69903	3.09871	4.35138	2.49989	2.27999	10.2685	10.3969	8.27908	6.35954	5.69479	3.48672	3.34326	2.81323	2.75084	2.76573	3.72051	2.71855	11.1487	7.80128	8.29943	5.23162	7.65621	4.97088
Bin185	207	2233513	d__Bacteria;p__Pseudomonadota;c__Alphaproteobacteria;o__Rhodobacterales;f__Rhodobacteraceae;g__RFZI01;s__RFZI01 sp023254495	92.29	0.91	18.7217	25.7277	27.0544	61.1103	50.4292	80.6937	4.43677	3.347	5.92772	18.907	15.3087	33.7301	23.6611	31.6009	34.2255	42.866	16.5794	75.0501	5.24808	9.65883	7.61303	12.2255	7.93379	34.0044
Bin186	987	1842227	d__Bacteria;p__Pseudomonadota;c__Gammaproteobacteria;o__Arenicellales;f__UBA868;g__UBA868;s__	73.74	6.42	8.53711	5.76492	5.80302	5.62702	5.15639	5.20006	3.71902	3.04734	2.63852	3.29132	2.35444	3.40837	10.1691	6.63431	8.18089	5.69755	5.77908	4.21809	6.87017	5.16995	4.06843	3.24204	3.34327	2.44578
Bin187	1281	2262828	d__Bacteria;p__Pseudomonadota;c__Gammaproteobacteria;o__Pseudomonadales;f__Halieaceae;g__Luminiphilus;s__	70.45	7.29	4.86798	5.89304	4.25945	5.25249	3.75314	3.29266	10.0052	10.0502	8.24324	6.3747	4.19905	6.10323	4.36052	3.79744	3.86558	3.81265	5.17457	3.66917	10.8813	7.83767	8.37337	5.74129	8.29048	5.34547
Bin188	520	2087959	d__Bacteria;p__Pseudomonadota;c__Alphaproteobacteria;o__Rhodobacterales;f__Rhodobacteraceae;g__HIMB11;s__HIMB11 sp018222665	81.08	1.87	1.23831	0.905699	0.626366	1.20078	1.04752	0.702711	0.312528	0.126126	0.16399	0.52334	0.239565	0.389815	0.998835	0.51593	0.527693	0.836824	1.49881	0.879987	0.278568	0.247822	0.2275	0.345002	0.499877	0.429451
Bin189	797	2454220	d__Bacteria;p__Pseudomonadota;c__Alphaproteobacteria;o__Rhodobacterales;f__Rhodobacteraceae;g__Marivivens;s__Marivivens donghaensis	70.14	9.81	10.7603	2.48689	1.41202	2.57186	0.827025	0.499769	1.9696	0.21539	0.28556	0.801238	0.257403	0.274598	6.12578	2.1652	2.69814	1.81119	3.24231	0.52318	1.32271	0.57646	0.488993	0.522833	1.24192	0.333161
Bin190	581	1722521	d__Bacteria;p__Bacteroidota;c__Bacteroidia;o__Flavobacteriales;f__Crocinitomicaceae;g__UBA952;s__	71.93	4.51	5.22158	3.83905	2.75648	1.36047	0.814359	1.25142	5.75554	2.72681	2.8893	1.43453	0.452844	1.12269	4.89501	3.30972	4.34412	0.947877	1.47863	1.51919	5.21473	5.07274	6.8127	1.22279	0.644925	1.0611
Bin191	240	681893	d__Bacteria;p__Bacillota;c__Bacilli;o__Acholeplasmatales;f__Acholeplasmataceae;g__UBA8290;s__	73.33	5.45	3.51852	9.48525	5.61784	4.82865	14.2795	9.97681	6.62803	17.7059	10.0912	11.8699	8.26908	10.7252	7.08878	3.61323	4.00283	4.23196	21.338	13.6395	8.82186	11.7436	15.2972	10.1995	4.87124	11.3703
Bin192	545	2193592	d__Bacteria;p__Pseudomonadota;c__Gammaproteobacteria;o__Pseudomonadales;f__Halieaceae;g__Aequoribacter;s__Aequoribacter fuscus	79.66	4.56	6.25473	3.74181	1.88048	1.68324	0.753339	0.191064	3.11884	1.23558	1.09722	1.09878	0.359743	0.142192	3.24926	1.65198	2.16339	1.33523	7.48835	0.428405	1.36231	1.23966	1.74623	0.943683	2.23596	0.28123
Bin193	127	2807119	d__Bacteria;p__Pseudomonadota;c__Gammaproteobacteria;o__Burkholderiales;f__Burkholderiaceae;g__Limnobacter;s__	99.43	0	14.1564	7.40236	4.3263	1.07148	0.659213	0.358858	41.4569	18.4385	10.449	1.84771	1.20172	0.517426	6.42653	2.95485	3.518	1.20258	1.15527	0.375825	14.9032	7.59103	20.0331	2.53674	2.66984	1.32653
Bin194	300	2938884	d__Bacteria;p__Pseudomonadota;c__Alphaproteobacteria;o__Rhodobacterales;f__Rhodobacteraceae;g__UBA9554;s__UBA9554 sp009922885	85.42	1.8	10.988	6.59636	4.47882	3.77672	2.02461	0.945863	2.24438	0.677616	0.915715	1.12199	0.458234	0.431383	7.37536	2.89784	5.99351	4.15346	6.13298	0.908434	1.66753	0.855604	1.14086	1.07533	2.31508	0.361489
Bin195	373	1578271	d__Bacteria;p__Bacteroidota;c__Bacteroidia;o__Flavobacteriales;f__Crocinitomicaceae;g__UBA952;s__	78.41	4.62	6.50992	6.45843	6.67571	1.33353	3.51121	1.03721	8.11583	9.39152	10.85	2.93813	3.48445	1.57729	4.01105	2.95803	5.99501	2.79616	3.78866	1.35987	7.92163	5.99101	11.5601	5.16738	2.36635	1.76014
Bin196	1096	2362607	d__Bacteria;p__Planctomycetota;c__Phycisphaerae;o__Phycisphaerales;f__SM1A02;g__VGXO01;s__	74.3	2.38	0.955346	0.848101	0.957617	1.0903	0.751991	0.6778	1.4592	2.60355	3.40705	3.32997	4.89078	2.17739	0.599555	0.82887	0.651025	1.01446	0.495282	0.683481	2.14212	2.75024	2.43308	2.72409	2.12821	3.1042
Bin197	112	3460414	d__Bacteria;p__Pseudomonadota;c__Gammaproteobacteria;o__Pseudomonadales;f__Cellvibrionaceae;g__;s__	98.85	0.83	11.5552	11.7841	7.43254	1.67816	1.1417	0.384869	41.0736	39.3833	26.9934	4.19857	2.57258	0.690151	5.35509	3.27628	4.66361	2.54575	3.69225	0.520743	24.8908	11.4033	27.4614	6.64897	7.58217	1.22122
Bin198	296	1847420	d__Archaea;p__Thermoplasmatota;c__Poseidoniia;o__Poseidoniales;f__Poseidoniaceae;g__Poseidonia;s__	82.47	0	15.2743	20.1601	10.7906	18.3521	14.3976	16.5896	5.5742	4.32847	4.75494	9.28095	4.65663	9.73826	16.1994	20.6037	12.4353	16.663	29.3949	18.2273	4.19341	10.9159	5.91557	7.20967	3.56778	7.49817
Bin199	362	2128521	d__Bacteria;p__Pseudomonadota;c__Alphaproteobacteria;o__UBA6615;f__UBA6615;g__JABJAG01;s__	74.98	5.72	7.96091	3.88294	5.14172	4.53576	3.6852	3.5844	1.33407	0.308855	0.710722	1.342	0.589635	1.64331	6.06415	6.54667	5.02452	4.15208	4.59778	2.67828	0.913725	1.85519	1.06392	1.00618	0.77109	1.1138
Bin200	406	1880374	d__Bacteria;p__Pseudomonadota;c__Alphaproteobacteria;o__Puniceispirillales;f__UBA1172;g__UBA1172;s__	87.87	0.68	6.38829	5.21765	6.38937	4.69675	6.58335	5.07835	1.39002	0.510109	1.09043	1.46412	0.723626	2.26612	4.65048	4.645	4.72652	4.96025	8.95046	4.52231	0.841455	1.47026	1.2585	1.42796	1.07493	1.46447
Bin201	497	1225073	d__Bacteria;p__Bacteroidota;c__Bacteroidia;o__Flavobacteriales;f__Flavobacteriaceae;g__UBA724;s__UBA724 sp002723075	76.32	4.12	1.77376	4.18437	1.63291	4.21192	1.7037	0.44428	0.483108	1.431	0.68485	1.45783	0.431145	0.291895	2.06625	1.3362	1.62432	2.1669	5.21099	1.8627	1.30775	0.698644	0.829484	0.856218	0.926443	0.550383
Bin202	294	2239840	d__Bacteria;p__Pseudomonadota;c__Alphaproteobacteria;o__SHVP01;f__SHVP01;g__;s__	72.56	1.09	6.57825	4.0087	5.63284	5.59738	3.82143	4.06189	0.861253	0.218842	0.650815	1.32328	0.575635	1.6827	6.63251	7.13006	6.06012	5.15349	3.86466	3.34642	0.84316	1.63492	0.942516	1.06977	0.773054	1.32391
Bin203	527	1691204	d__Bacteria;p__Pseudomonadota;c__Alphaproteobacteria;o__Puniceispirillales;f__Puniceispirillaceae;g__UBA3439;s__	72.74	9.48	2.56762	1.52081	1.60795	1.43706	1.90584	1.8302	0.428601	0.117639	0.25515	0.39057	0.210553	0.684285	1.30432	1.55867	1.39607	1.47182	2.33586	1.50184	0.259465	0.482975	0.323119	0.367652	0.27745	0.463124
Bin204	426	2640403	d__Bacteria;p__Pseudomonadota;c__Alphaproteobacteria;o__Rhodobacterales;f__Rhodobacteraceae;g__LFER01;s__LFER01 sp001510135	91.41	0.83	69.7975	70.6878	69.3748	57.4081	60.4731	39.6179	31.061	12.9906	24.1214	26.42	17.5767	24.8652	57.526	66.0811	65.4386	65.6343	71.0627	40.6036	21.0923	36.8449	34.999	31.1443	27.9379	21.3819
Bin205	481	1803206	d__Bacteria;p__Pseudomonadota;c__Gammaproteobacteria;o__Pseudomonadales;f__Halieaceae;g__Luminiphilus;s__	79.07	2.71	7.85211	6.39962	7.49309	6.90997	6.69652	7.80577	1.74851	0.753669	1.67733	2.18005	2.15593	3.63604	7.60869	7.44811	8.06792	6.60611	3.80691	6.33186	1.94635	2.44867	2.05531	2.11936	1.5752	2.44039
Bin206	816	3627564	d__Bacteria;p__Actinomycetota;c__Actinomycetia;o__Propionibacteriales;f__Nocardioidaceae;g__Nocardioides;s__Nocardioides sp001627335	81.05	2.94	5.87771	1.52898	0.852957	1.12227	0.683359	0.480018	11.8803	2.27591	0.765881	1.48052	2.61951	0.552868	2.21964	1.69406	2.04702	0.656546	0.509334	0.551736	2.7496	2.38483	1.41595	0.782229	1.16719	1.43286
Bin207	583	2215803	d__Bacteria;p__Cyanobacteriota;c__Cyanobacteriia;o__PCC-6307;f__Cyanobiaceae;g__Vulcanococcus;s__	78.44	9.15	34.248	20.4828	23.5727	18.4593	11.2565	11.9859	48.4935	16.4888	28.1865	26.788	27.4876	20.9368	29.5218	20.7725	17.0288	35.8846	14.0287	9.01378	51.3916	20.4058	13.7083	45.6986	49.8117	13.6404
Bin208	854	1730548	d__Bacteria;p__Actinomycetota;c__Acidimicrobiia;o__Acidimicrobiales;f__Ilumatobacteraceae;g__Casp-actino5;s__	74.97	6.72	27.2996	28.8871	32.9009	28.6543	23.4864	35.8709	6.03061	2.02437	3.37517	5.65009	4.67359	13.0084	26.4148	24.5621	34.4492	25.029	12.0279	24.2903	4.35052	4.8979	3.95443	5.18493	4.98194	8.76465
Bin209	1000	2134118	d__Bacteria;p__Bacteroidota;c__Bacteroidia;o__Flavobacteriales;f__UA16;g__UA16;s__	87.78	4.87	4.04722	6.88535	5.41559	8.75983	5.79878	6.67783	10.5074	14.4439	12.5319	17.8758	14.0102	12.5334	3.84894	8.1754	6.96224	7.01002	5.56902	9.40237	7.71673	19.3552	21.1903	12.5178	7.62725	21.2867
Bin210	1372	2771752	d__Bacteria;p__Planctomycetota;c__Phycisphaerae;o__Phycisphaerales;f__SM1A02;g__VGXO01;s__	76.6	6.85	0.4918	0.853889	0.966502	1.13427	0.783621	0.694803	3.13913	2.72029	3.52793	3.37867	5.00453	2.24285	0.621922	0.844921	0.670894	1.04987	0.518159	0.668064	2.23444	2.83862	2.51765	2.79161	2.16131	3.12147
Bin211	896	1588741	d__Bacteria;p__Bacteroidota;c__Bacteroidia;o__Flavobacteriales;f__Schleiferiaceae;g__UBA10364;s__	73.97	7.17	33.8837	38.0566	25.4571	16.3003	20.8467	15.1502	17.5979	14.4984	11.2814	12.0434	10.5637	12.0084	33.0151	20.4598	29.0222	14.9245	26.7092	18.5688	10.0221	12.7867	16.5795	8.93083	7.12358	14.663
Bin212	1271	2321842	d__Bacteria;p__Pseudomonadota;c__Gammaproteobacteria;o__Pseudomonadales;f__HTCC2089;g__RGAU01;s__	75.44	6.42	3.22282	3.48203	3.38369	2.70767	2.77434	2.40206	2.87082	1.91988	0.953819	0.929423	1.03016	1.04784	2.31488	1.87162	2.64239	2.40918	4.03919	2.39091	1.82464	0.956407	1.21639	0.957962	1.72512	0.9346
Bin213	57	2099876	d__Bacteria;p__Pseudomonadota;c__Alphaproteobacteria;o__Sphingomonadales;f__Sphingomonadaceae;g__Erythrobacter;s__Erythrobacter sp023260985	97.67	0.07	10.8121	15.1186	20.0258	47.6828	41.8239	92.5666	3.05738	2.58053	5.7805	18.377	19.6394	52.8362	14.2819	22.7558	23.7988	29.36	8.30446	78.1182	5.19474	9.30052	5.87387	12.1927	5.8475	38.8006
Bin214	993	3965986	d__Bacteria;p__Planctomycetota;c__UBA1135;o__UBA2386;f__UBA2386;g__;s__	85.63	2.61	8.07284	16.4185	14.2115	18.1786	9.03177	10.0661	28.6971	71.9646	63.3739	63.1376	65.3416	37.6468	8.64584	11.5483	11.7096	14.2519	8.8185	10.9787	29.7636	44.1491	46.5418	41.3706	36.8633	57.0127
Bin215	778	2051441	d__Bacteria;p__Planctomycetota;c__Phycisphaerae;o__Phycisphaerales;f__SM1A02;g__VGXO01;s__	71.62	4.61	0.471228	0.82178	0.950433	1.1032	0.753879	0.648892	1.36287	2.65457	3.37137	3.32746	4.79167	2.11498	1.20348	0.816914	0.659534	1.01611	0.491667	0.643865	2.11118	2.78791	2.46513	2.77341	2.08349	3.02363
Bin216	369	2289961	d__Bacteria;p__Actinomycetota;c__Actinomycetia;o__Nanopelagicales;f__S36-B12;g__Mxb001;s__Mxb001 sp023263845	87.69	0.88	9.01297	9.5159	9.60667	8.1091	6.36304	6.47787	5.04623	3.58516	4.74237	6.38613	5.95144	9.6489	12.4979	7.31513	18.2633	7.39644	6.20724	4.88735	9.60366	8.12573	5.67664	7.10667	8.32666	7.48349
Bin217	686	2706256	d__Bacteria;p__Pseudomonadota;c__Alphaproteobacteria;o__Bin95;f__Bin95;g__VMCJ01;s__	89.04	2.08	14.8793	7.85781	11.3417	13.2643	22.6178	29.3504	6.22339	1.64291	3.85008	8.08084	5.04939	19.38	10.5196	12.988	8.57593	12.2392	19.6833	22.9171	3.47954	8.58389	5.58203	6.59222	4.00823	12.0882
Bin218	465	1694581	d__Bacteria;p__Bacteroidota;c__Bacteroidia;o__NS11-12g;f__UBA955;g__JALRLA01;s__JALRLA01 sp023254645	75.23	2.73	2.40555	2.10385	1.88619	0.831845	1.30545	0.965072	1.5008	2.29137	1.84334	0.905722	1.61501	0.896261	2.50834	1.18433	2.1529	1.13888	1.04827	1.02144	1.53683	1.51938	2.09375	1.14899	0.862048	1.04588
Bin219	1106	2029612	d__Bacteria;p__Pseudomonadota;c__Gammaproteobacteria;o__Steroidobacterales;f__Steroidobacteraceae;g__UBA964;s__	73.47	8.73	0.593251	0.976033	2.05816	1.27709	1.7877	1.61533	0.136346	0.151535	0.370459	0.40832	0.48532	0.700153	2.00389	1.29687	1.75147	1.57344	0.917364	1.67785	0.218158	0.41554	0.414949	0.454961	0.285528	0.72
Bin220	920	1933013	d__Bacteria;p__Pseudomonadota;c__Alphaproteobacteria;o__Puniceispirillales;f__Puniceispirillaceae;g__UBA3439;s__	80.23	7.76	1.71114	1.3341	1.47712	1.27337	1.75707	1.75017	0.412391	0.121817	0.238252	0.386729	0.2081	0.657384	2.04664	1.39472	1.25762	1.28207	2.23167	1.473	0.237681	0.416896	0.296047	0.354786	0.27127	0.413762
Bin221	239	1869378	d__Archaea;p__Thermoplasmatota;c__Poseidoniia;o__Poseidoniales;f__Poseidoniaceae;g__MGIIa-L3;s__	82.13	2	7.61872	11.6451	5.84798	11.7677	5.58966	6.04074	1.92156	1.84575	1.8038	3.47158	1.6934	2.26053	11.466	12.199	9.0264	7.27218	11.9835	7.38678	2.27222	3.81414	1.86364	1.95195	1.4937	2.09866
Bin222	535	4567227	d__Bacteria;p__Bdellovibrionota;c__UBA2361;o__UBA2361;f__OMIW01;g__;s__	93.28	1.77	0.226492	1.73062	0.272244	0.0764338	0.386655	0.0385053	2.29637	7.86365	1.75412	0.757392	2.79267	0.240694	2.02447	0.283007	0.489976	0.166362	0.831139	0.0718522	28.1921	2.34393	5.24743	1.65801	7.11125	0.469402
Bin223	837	1653433	d__Bacteria;p__Actinomycetota;c__Acidimicrobiia;o__Acidimicrobiales;f__Ilumatobacteraceae;g__Casp-actino5;s__	83.32	4.39	28.751	30.3174	34.549	30.4493	24.5804	37.657	3.20695	2.10019	3.46053	5.93657	4.91483	13.575	27.751	26.1821	36.5344	26.4774	12.4245	25.3074	7.09313	5.20528	4.07244	5.42573	5.36528	9.14028
Bin224	1165	2338025	d__Bacteria;p__Pseudomonadota;c__Gammaproteobacteria;o__Pseudomonadales;f__HTCC2089;g__RGAU01;s__	73.13	8.76	2.94889	3.30119	3.16216	2.36403	2.26161	1.7701	0.951081	1.98963	0.886838	0.780358	0.889878	0.767254	2.22755	1.63203	2.43099	2.20831	3.47518	1.80867	3.27513	0.875903	1.13695	0.823046	1.58881	0.684991
Bin225	1362	2610542	d__Bacteria;p__Pseudomonadota;c__Alphaproteobacteria;o__UBA7985;f__UBA7985;g__UBA7985;s__	78.96	5.96	0.318726	0.774092	0.382694	0.675972	0.365488	0.242051	1.26898	3.28001	1.95324	2.27298	2.09804	0.756779	0.39136	0.283712	0.265069	0.414314	0.797483	0.351466	5.03118	1.25275	1.52713	1.85605	3.97468	1.55678
Bin226	1075	2016351	d__Bacteria;p__Pseudomonadota;c__Alphaproteobacteria;o__Rhodobacterales;f__Rhodobacteraceae;g__RFZI01;s__RFZI01 sp023254495	72.79	5.6	6.99358	9.75397	9.98634	22.5737	21.112	34.0248	2.52349	3.26037	3.79748	10.256	9.98153	17.3154	8.58031	11.7767	12.5715	15.6762	7.62398	32.211	6.30916	5.00764	4.10066	6.58768	5.00673	17.7066
Bin227	1441	3156586	d__Bacteria;p__Desulfobacterota_B;c__Binatia;o__UBA1149;f__SPBQ01;g__SPBQ01;s__	70.95	1.17	0.633956	0.9482	0.675801	0.599957	0.494939	0.354915	2.35401	3.47838	3.18441	1.8191	2.53762	1.0941	0.749755	0.564088	0.424572	0.56243	0.844957	0.374245	5.26392	2.31104	2.16229	1.91132	3.23979	1.43325
Bin228	623	2152555	d__Bacteria;p__Pseudomonadota;c__Alphaproteobacteria;o__SMXQ01;f__SMXQ01;g__WHSO01;s__	74.07	7.29	4.35434	3.08566	5.29109	4.88763	4.33334	4.56458	0.720342	0.319695	0.789298	1.24752	0.786827	2.0097	5.82921	6.96995	5.32044	4.62614	3.02088	4.31042	0.980567	1.57776	0.976432	1.09945	0.685627	1.52
Bin229	398	2859175	d__Bacteria;p__Gemmatimonadota;c__Gemmatimonadetes;o__Longimicrobiales;f__UBA6960;g__UBA2589;s__	97.8	2.3	6.16811	4.88933	6.6661	15.3956	7.465	17.0389	1.28976	0.844414	1.24834	4.06934	2.65698	7.07565	11.2344	12.9988	9.84782	11.3632	4.37196	11.8506	2.05316	3.30131	1.97835	2.88129	1.94584	4.97056
Bin230	1072	2341099	d__Bacteria;p__Pseudomonadota;c__Alphaproteobacteria;o__Rhodobacterales;f__Rhodobacteraceae;g__Wagnerdoeblera;s__	73.18	5.56	0.678207	1.68505	2.47603	1.65159	2.29539	1.89184	0.18989	0.20486	0.481112	0.540594	0.589584	0.759952	1.34094	2.61611	2.57895	2.07847	1.02909	2.04117	0.357588	0.500145	0.469384	0.535861	0.530194	0.863485
Bin231	989	2008036	d__Bacteria;p__Pseudomonadota;c__Gammaproteobacteria;o__Steroidobacterales;f__Steroidobacteraceae;g__UBA964;s__	73.47	6.81	0.430397	0.711458	1.58804	1.04204	1.4431	1.34134	0.0840201	0.082804	0.234336	0.301315	0.337591	0.572403	0.827364	1.7318	1.39827	1.20811	0.677139	1.38606	0.158461	0.296222	0.286304	0.311322	0.20022	0.544929
Bin232	866	2046918	d__Bacteria;p__Cyanobacteriota;c__Cyanobacteriia;o__PCC-6307;f__Cyanobiaceae;g__Vulcanococcus;s__	76.51	2.72	54.501	36.084	27.9463	24.5615	18.6209	22.7616	111.653	41.1236	51.4571	46.943	68.5802	55.5283	38.0934	18.5139	18.1335	50.2193	22.0049	12.6224	107.088	23.8147	25.264	89.3952	103.433	34.5209
Bin233	985	2931279	d__Bacteria;p__Bdellovibrionota;c__Oligoflexia;o__Silvanigrellales;f__Silvanigrellaceae;g__;s__	70.61	0	2.52284	1.41774	1.26544	2.0267	1.08597	0.25487	1.45019	0.842988	1.51581	1.56602	0.52219	0.257055	4.82039	6.25732	3.0058	1.82501	1.87767	0.916179	2.69972	4.91095	3.09879	1.34341	0.593782	0.625061
Bin234	494	1204174	d__Bacteria;p__Bacteroidota;c__Bacteroidia;o__Flavobacteriales;f__Flavobacteriaceae;g__UBA724;s__UBA724 sp002723075	75.48	4.52	0.7908	3.72397	1.29227	3.90844	1.38642	0.297951	0.263167	0.537957	0.300145	0.973397	0.181842	0.131756	1.38432	2.02535	1.42067	1.82177	3.86294	1.60478	0.280718	0.425813	0.524678	0.542237	0.397991	0.38264
Bin235	945	4322526	d__Bacteria;p__Myxococcota;c__UBA727;o__UBA727;f__;g__;s__	88.47	2.47	15.0066	1.83017	2.25807	2.88324	2.35037	1.2801	13.8145	3.85646	6.91779	4.36723	2.35615	1.29398	11.8163	7.79605	3.90726	2.448	2.14129	2.79794	15.1697	14.4717	8.30556	3.11489	1.73012	3.27176
Bin236	489	3298251	d__Bacteria;p__Bdellovibrionota;c__Oligoflexia;o__Silvanigrellales;f__Silvanigrellaceae;g__;s__	88.25	0.51	5.63511	5.89605	6.92799	7.7354	4.21881	1.69641	2.63154	1.90111	3.91367	4.99058	1.86718	1.28628	13.2157	18.5592	11.3585	7.39405	5.37876	4.39817	6.04009	12.017	6.92615	4.46054	1.63087	2.85428
Bin237	1329	2810517	d__Bacteria;p__Pseudomonadota;c__Alphaproteobacteria;o__Rhodobacterales;f__Rhodobacteraceae;g__UBA9554;s__UBA9554 sp023260655	83.82	8.79	3.25831	2.82935	2.70184	2.6767	2.8185	2.6364	0.744499	0.373775	0.715661	0.982271	0.913272	1.26273	2.82036	3.13531	3.33139	2.78808	2.5319	2.79962	0.760609	0.831273	0.790683	0.901114	1.07521	1.22152
Bin238	799	1936607	d__Bacteria;p__Bacteroidota;c__Bacteroidia;o__NS11-12g;f__UBA955;g__JALRLA01;s__JALRLA01 sp023254645	83.26	8.44	2.17774	1.97882	1.73972	0.819097	1.31631	0.973717	1.38653	2.17027	1.64709	0.886922	1.56851	0.948102	1.61868	1.8079	1.97313	1.0477	1.05244	1.07683	1.53653	1.42878	1.9759	1.07369	0.810228	1.10603
Bin239	501	2756803	d__Bacteria;p__Bacteroidota;c__Bacteroidia;o__Chitinophagales;f__S012-47;g__CAJXXO01;s__	93.43	1.81	16.3769	28.1932	24.0127	8.52313	7.83172	4.31889	37.074	70.6237	60.4613	16.0753	30.0583	9.04872	11.0712	9.46921	17.7888	10.0461	12.9594	5.40267	26.1	30.9986	66.7967	25.7469	29.2889	13.4431
Bin240	1182	2208853	d__Bacteria;p__Pseudomonadota;c__Gammaproteobacteria;o__Pseudomonadales;f__HTCC2089;g__RGAU01;s__	70.35	4.93	3.23208	3.49373	3.42036	2.75925	2.72649	2.36498	1.00468	1.86971	0.928728	0.882839	0.980557	1.04473	2.30618	1.87355	2.64322	2.4607	3.93479	2.36835	1.7944	2.49015	1.19714	0.908556	1.62771	0.86902
Bin241	964	2646497	d__Bacteria;p__Planctomycetota;c__Phycisphaerae;o__Phycisphaerales;f__SM1A02;g__VGXO01;s__	73.97	6.41	0.603825	1.08251	1.28909	1.44728	1.01194	0.853192	1.90003	3.65745	4.72881	4.54422	6.5475	2.78331	0.769713	1.09554	0.847156	1.38679	0.677142	0.884246	2.73717	5.21819	3.43749	3.82657	2.86521	4.24231
Bin242	432	1059945	d__Bacteria;p__Actinomycetota;c__Actinomycetia;o__Nanopelagicales;f__Nanopelagicaceae;g__MAG-120802;s__MAG-120802 sp023254845	74.11	4.98	28.2005	26.8884	48.7311	18.1994	40.5471	28.1192	5.38748	2.84633	7.41197	5.56175	5.86755	14.8614	24.7131	21.5213	33.1721	29.1198	27.9025	25.4633	4.1489	8.75182	8.85183	9.08611	5.29806	10.6374
Bin243	1048	1957473	d__Bacteria;p__Verrucomicrobiota;c__Verrucomicrobiae;o__Opitutales;f__MB11C04;g__MB11C04;s__	76.62	5.65	7.01303	7.53014	7.35554	10.0217	7.7775	8.69135	3.79831	1.03846	2.90922	5.96385	1.90167	6.36397	5.74353	6.82088	5.6515	9.63025	18.4778	7.36633	2.17442	7.62878	3.05123	4.87524	3.17717	3.40417
Bin244	1736	3124857	d__Bacteria;p__SAR324;c__SAR324;o__SAR324;f__NAC60-12;g__JCVI-SCAAA005;s__	71.84	1.74	7.90247	7.03925	9.96838	6.96806	13.6334	10.0192	7.43482	4.80366	7.25306	4.60495	3.51934	6.15324	4.92295	6.04216	4.43522	6.71235	18.1912	8.00522	4.75338	11.3711	9.44666	4.77653	5.19362	5.79569
Bin245	705	2333795	d__Bacteria;p__Pseudomonadota;c__Alphaproteobacteria;o__Rhodobacterales;f__Rhodobacteraceae;g__Wagnerdoeblera;s__	70.82	4.73	0.888865	2.06694	2.95798	2.05659	2.81881	2.3338	0.219172	0.228975	0.582144	0.650142	0.732317	0.9406	1.61596	1.96416	3.96445	2.55384	1.2882	2.48532	0.405968	0.633334	0.56355	0.694214	0.580399	1.07536
Bin246	981	2000686	d__Bacteria;p__Bacteroidota;c__Bacteroidia;o__Flavobacteriales;f__Schleiferiaceae;g__RFXV01;s__	80.51	5.43	0.600579	1.84661	1.34331	0.378808	0.997689	0.249748	0.931186	2.21318	2.10026	0.454216	1.07664	0.283079	0.629558	0.398397	1.74526	0.543767	1.023	0.25101	0.823376	0.679008	1.77473	0.793376	0.92209	0.306434
Bin247	363	1445537	d__Bacteria;p__Bacteroidota;c__Bacteroidia;o__NS11-12g;f__UBA955;g__JALRLA01;s__JALRLA01 sp023254645	73.29	3.97	2.26417	2.05455	1.86437	0.846683	1.2717	0.951071	1.43639	2.25596	1.79523	0.888439	1.58207	0.951111	1.69538	1.18827	2.58311	1.12003	0.994533	1.03171	1.58313	1.53782	1.97438	1.11788	0.891268	1.12246
Bin248	1584	4131369	d__Bacteria;p__Myxococcota;c__UBA796;o__UBA796;f__GCA-2862545;g__M1803;s__	81.91	1.73	8.1389	9.13564	8.01366	7.21297	2.63962	5.73901	18.8603	22.1533	17.5682	18.0732	13.4045	13.7158	6.58912	7.02132	7.64437	5.30687	3.65586	5.15887	17.5987	25.8357	29.7981	11.577	12.9355	22.8761
Bin249	430	1036092	d__Bacteria;p__Actinomycetota;c__Actinomycetia;o__Nanopelagicales;f__Nanopelagicaceae;g__MAG-120802;s__	71.9	3.45	6.53116	6.54065	12.2048	4.53542	10.3096	7.59384	1.08042	0.419292	1.47265	1.35678	1.17554	3.7434	5.89522	5.32376	8.54097	7.10596	6.65577	6.78833	0.831728	1.52843	2.01903	2.03129	1.10026	2.49791
Bin250	766	2060483	d__Bacteria;p__Actinomycetota;c__Actinomycetia;o__Nanopelagicales;f__S36-B12;g__S36-B12;s__	70.39	9.03	4.65698	5.34133	5.10215	3.35387	4.02693	3.71803	1.58694	1.18292	1.66371	1.71709	1.98961	4.02021	5.37835	3.60254	7.43754	3.53036	3.30205	2.9751	2.02258	2.13913	2.03981	2.0281	2.05926	2.91758
Bin251	1675	3356843	d__Bacteria;p__Planctomycetota;c__Planctomycetia;o__Pirellulales;f__UBA1268;g__M30B53;s__	70.44	4.6	0.674954	1.41102	1.8944	1.79098	1.13861	0.945109	0.648329	1.11291	1.71733	1.95606	2.10114	1.43533	1.15101	1.29436	2.74035	1.60442	0.761715	1.04443	1.61805	1.79316	1.46748	1.99557	1.54028	1.66195
Bin252	704	1996195	d__Bacteria;p__Bacteroidota;c__Bacteroidia;o__Flavobacteriales;f__UA16;g__;s__	71.16	7.22	0.824733	2.50145	1.47249	0.795171	1.548	1.01217	3.20768	10.5472	7.54876	2.49503	8.08191	3.04459	0.633071	0.663918	1.59413	1.11057	2.05203	0.896849	2.93203	2.74681	6.64426	3.64364	6.29085	3.40071
Bin253	628	2628875	d__Bacteria;p__Pseudomonadota;c__Gammaproteobacteria;o__Pseudomonadales;f__Halieaceae;g__Luminiphilus;s__	83.87	1.79	4.42672	5.94839	3.85465	5.41468	2.86331	2.56294	14.3521	14.5165	11.4957	8.60307	4.7246	4.49182	4.1051	3.57225	3.4016	3.42689	4.299	3.07928	15.0109	11.0986	13.2653	7.20513	10.0507	6.59678
Bin254	352	1522142	d__Bacteria;p__Chlamydiota;c__Chlamydiia;o__Hat2;f__;g__;s__	84.74	0.93	10.9477	16.338	18.4278	2.88856	1.55367	0.485969	13.9196	18.1932	20.3217	4.72894	1.132	0.539236	5.58752	5.37687	7.14132	2.64218	9.60774	0.656007	6.79473	15.2898	21.5183	5.06734	5.50135	0.751956
Bin255	223	2338059	d__Bacteria;p__Bacteroidota;c__Bacteroidia;o__Flavobacteriales;f__UA16;g__JALQTD01;s__	92.4	0.56	3.74918	8.21375	6.90947	2.50554	4.0523	1.4456	9.47173	24.1819	23.4994	6.13736	14.5362	3.21561	2.5605	2.7184	4.86	4.13319	5.69123	1.48477	7.0555	7.98598	21.5898	9.15391	12.5976	4.1535
Bin256	749	2266480	d__Bacteria;p__Bacteroidota;c__Bacteroidia;o__Chitinophagales;f__Saprospiraceae;g__JALQTV01;s__	74.63	4.04	0.978961	2.13586	1.64529	0.730533	1.25989	0.728353	4.85313	7.65212	9.61966	2.56597	3.73577	2.13039	0.973103	0.891351	0.900954	0.975186	1.21893	0.768217	6.83299	4.38947	8.64273	3.80761	3.12974	1.74784
Bin257	1598	3379407	d__Bacteria;p__Planctomycetota;c__Phycisphaerae;o__Phycisphaerales;f__SM1A02;g__VGXO01;s__	83.91	6.63	0.617623	1.0837	1.23191	1.42935	0.932098	0.809745	1.93094	3.51808	4.48893	4.34968	6.37601	2.63608	0.791873	1.08258	0.862555	1.33883	0.621386	0.817624	2.76437	3.69237	4.52769	3.63516	2.74373	4.02133
Bin258	555	1828415	d__Bacteria;p__Bacteroidota;c__Bacteroidia;o__Flavobacteriales;f__Crocinitomicaceae;g__M2408;s__	71.98	4.61	0.449903	1.89757	2.04893	0.434355	1.08811	0.316456	3.14416	9.04444	10.5872	1.96122	1.79179	0.728303	0.224347	1.1574	1.05984	0.589621	1.261	0.517007	1.89912	7.38751	13.7007	3.72548	1.83369	1.12234
Bin259	1056	1918953	d__Bacteria;p__Verrucomicrobiota;c__Verrucomicrobiae;o__Opitutales;f__MB11C04;g__MB11C04;s__	76.19	5.33	6.93564	7.45969	7.28987	9.64271	7.68929	8.5474	3.74988	1.08636	2.96658	5.89944	1.9023	6.17201	5.67142	6.77529	5.62644	9.63136	18.2719	7.32398	2.14653	4.05898	5.9457	4.83963	3.14011	3.35793
Bin260	779	1856357	d__Bacteria;p__Bacteroidota;c__Bacteroidia;o__NS11-12g;f__UBA955;g__JALRLA01;s__JALRLA01 sp023254645	84.82	2.52	2.23061	2.02533	1.83905	0.901331	1.46896	1.08738	3.49547	4.2103	4.12693	2.00185	3.05971	2.28035	1.70538	1.15291	1.9733	1.17284	1.72572	1.18294	3.18153	2.70362	5.4516	2.89286	3.14337	2.3077
Bin261	691	1847785	d__Bacteria;p__Bacteroidota;c__Bacteroidia;o__Flavobacteriales;f__Parvicellaceae;g__;s__	75.19	5.05	0.644867	1.37387	1.5646	0.626472	2.0482	0.852404	4.7238	7.88489	9.76538	3.37877	5.42656	2.7245	0.378675	0.904494	0.792788	0.858525	1.94611	1.17703	3.17997	7.19924	12.1256	5.93886	3.43251	3.77318
Bin262	1005	2221129	d__Bacteria;p__Bacteroidota;c__Bacteroidia;o__Flavobacteriales;f__Schleiferiaceae;g__RFXV01;s__	77.53	4.39	0.671341	1.92602	1.38085	0.410523	0.989006	0.284633	1.14743	2.64303	2.48906	0.537977	1.2942	0.419961	0.684857	0.428204	0.895632	0.576625	1.09644	0.305502	0.988877	0.831561	4.12648	0.940708	1.15242	0.440429
Bin263	847	1595068	d__Bacteria;p__Bacteroidota;c__Rhodothermia;o__Balneolales;f__Balneolaceae;g__;s__	78.29	8.2	3.19788	3.44398	4.45007	1.62763	3.93616	2.36221	0.967629	0.476622	1.07081	0.733388	0.772358	1.42272	2.63159	2.22896	3.79169	2.53966	2.95469	2.55412	0.674078	0.939392	2.96597	1.05798	0.657486	1.19503
Bin264	1194	2292694	d__Bacteria;p__Pseudomonadota;c__Gammaproteobacteria;o__Pseudomonadales;f__HTCC2089;g__RGAU01;s__	74.81	9.26	3.05503	3.37837	3.23171	2.57354	2.47604	2.10143	1.0096	1.95603	0.970749	0.895642	0.987418	0.921683	2.24999	1.75497	2.51216	2.28369	3.71423	2.08426	1.80769	0.942997	2.40599	0.918326	1.6762	0.821397
Bin265	172	1150308	d__Bacteria;p__Bacteroidota;c__Bacteroidia;o__Flavobacteriales;f__Flavobacteriaceae;g__Marisimplicoccus;s__	80.39	0.74	27.9083	18.4196	31.7068	10.3	37.1665	30.6335	24.7647	4.91961	15.9424	12.9375	4.01453	19.1375	15.2334	15.1506	13.8311	18.4826	42.8313	22.3626	10.9468	19.4031	18.9499	21.1986	6.4002	8.19288
Bin266	209	3186364	d__Bacteria;p__Bdellovibrionota;c__Oligoflexia;o__Silvanigrellales;f__Silvanigrellaceae;g__;s__	90.35	0.11	22.2687	18.1641	13.7362	19.1439	8.21238	3.82458	10.3167	6.61726	10.7528	14.2698	4.28901	3.02024	51.636	73.6121	34.2381	14.0158	10.7567	11.24	24.9228	50.0812	24.4738	10.2378	3.4562	7.41488
Bin267	159	860555	d__Bacteria;p__Bacillota;c__Bacilli;o__RFN20;f__CAG-826;g__UBA970;s__UBA970 sp023268805	92.13	1.12	12.3193	12.0877	16.5173	5.66825	24.4318	16.0079	7.27579	4.53444	7.12941	3.9023	5.98407	10.1955	7.80706	6.73265	12.093	10.6499	25.2692	17.1291	2.54496	5.24084	8.83248	7.19395	3.55699	7.06424
Bin268	583	2270535	d__Bacteria;p__Pseudomonadota;c__Gammaproteobacteria;o__Pseudomonadales;f__Halieaceae;g__Luminiphilus;s__	76.99	4.73	22.7627	17.7498	20.2446	25.4655	21.3876	30.3483	4.4289	2.09576	3.82521	8.50753	6.9954	14.1441	23.2648	26.354	24.4289	22.1185	11.3303	24.8498	5.33131	8.48614	5.44199	6.50809	4.49083	10.4557
Bin269	522	1845476	d__Bacteria;p__Pseudomonadota;c__Gammaproteobacteria;o__Arenicellales;f__UBA868;g__UBA868;s__	73.6	2.34	10.2112	8.31992	6.96937	6.82566	5.87886	4.38073	4.58121	3.68568	3.14545	4.05769	2.77107	3.91075	12.3291	7.93029	10.0313	6.98282	6.57623	4.84096	8.37846	6.23537	5.02595	4.02522	3.935	2.91803
Bin270	627	2052491	d__Bacteria;p__Bacteroidota;c__Bacteroidia;o__Flavobacteriales;f__Schleiferiaceae;g__RFXV01;s__	82.71	2.87	0.673341	3.18268	1.47976	0.406835	1.06098	0.271432	1.02685	2.46965	2.28383	0.489701	1.17796	0.306567	0.692692	0.435264	0.920207	0.603635	1.03861	0.258782	0.898472	0.737273	1.98973	0.868173	1.04732	0.343101
Bin271	1124	2409577	d__Bacteria;p__Pseudomonadota;c__Alphaproteobacteria;o__Rhodobacterales;f__Rhodobacteraceae;g__HIMB11;s__HIMB11 sp018222665	82.46	5.47	0.716887	1.80058	0.659825	1.28896	1.15987	0.753155	0.288966	0.168325	0.196532	0.598913	0.281334	0.425441	0.826286	0.511529	0.523094	0.858522	1.72917	1.01112	0.264109	0.238424	0.238319	0.375876	0.501396	0.504901
Bin272	922	1953213	d__Bacteria;p__Pseudomonadota;c__Alphaproteobacteria;o__Puniceispirillales;f__Puniceispirillaceae;g__UBA3439;s__	76.46	7.06	1.76053	2.40559	1.52782	1.34134	1.87881	1.84117	0.415896	0.12351	0.256804	0.389607	0.219558	0.704403	1.22579	1.44704	1.34472	1.38823	2.42386	1.54371	0.226691	0.467409	0.308227	0.338608	0.30645	0.449615
Bin273	691	1574357	d__Bacteria;p__Bacteroidota;c__Bacteroidia;o__NS11-12g;f__UBA955;g__VMCP01;s__	76.35	2.28	0.624255	3.77192	1.21799	2.15239	1.07347	0.292103	0.278401	1.05064	0.419079	0.978967	0.300832	0.195624	1.32048	1.0002	1.15166	1.03017	2.65286	1.20088	0.407751	0.448817	0.627387	0.503039	0.435599	0.467946
Bin274	1006	3547278	d__Bacteria;p__Planctomycetota;c__UBA1135;o__UBA1135;f__GCA-002686595;g__GCA-2686945;s__	90.32	0	2.87232	7.60342	4.14535	5.64012	1.75474	2.3824	11.1655	30.4849	20.5112	21.3547	15.1429	10.0945	2.38041	2.83615	3.12031	3.70719	3.62366	2.61235	12.536	11.7382	13.4876	13.0044	14.3173	14.149
Bin275	769	1485286	d__Bacteria;p__Cyanobacteriota;c__Cyanobacteriia;o__PCC-6307;f__Cyanobiaceae;g__Vulcanococcus;s__Vulcanococcus sp014217875	70.89	1.9	186.699	113.713	108.254	163.026	114.882	96.774	95.5578	26.2118	50.671	104.145	66.2798	97.2784	263.473	249.884	187.035	223.293	74.4126	139.384	131.071	109.304	42.8569	103.967	51.0344	57.7237
Bin276	1027	2835133	d__Bacteria;p__Bacteroidota;c__Bacteroidia;o__Chitinophagales;f__Saprospiraceae;g__JAJDFU01;s__	88.5	2.01	1.07883	2.43482	1.80471	0.786926	1.39035	0.821328	5.50346	12.0987	10.7801	2.79845	4.23678	2.40789	1.10346	0.960768	0.943952	1.05886	1.41315	0.867813	7.88654	4.89498	7.20464	4.24863	3.73373	2.00396
Bin277	1176	2374014	d__Bacteria;p__Pseudomonadota;c__Gammaproteobacteria;o__Pseudomonadales;f__HTCC2089;g__RGAU01;s__	70.85	8.23	2.9381	3.31251	3.14037	2.39657	2.28426	1.83722	0.984793	3.52178	0.910928	0.815761	0.91175	0.806522	2.18158	1.63202	2.39351	2.20916	3.45152	1.86084	1.83835	0.913	1.15009	0.882256	1.67707	0.716485
Bin278	985	1925641	d__Bacteria;p__Bacteroidota;c__Bacteroidia;o__Flavobacteriales;f__Schleiferiaceae;g__RFXV01;s__	73.89	2.56	0.698378	1.90479	1.41076	0.440886	1.01508	0.328476	1.58542	5.80871	2.88037	0.884087	1.59488	0.618322	0.663875	0.451981	0.861816	0.59068	1.24174	0.369089	1.47563	1.12477	2.46196	1.36464	1.74579	0.796273
Bin279	812	1611177	d__Bacteria;p__Bacteroidota;c__Bacteroidia;o__NS11-12g;f__UBA955;g__JALRLA01;s__JALRLA01 sp023254645	70.79	3.07	1.89114	1.73173	1.51421	0.744905	1.2047	0.906675	1.36574	4.20913	1.69455	0.964569	1.61785	1.00455	1.38664	1.00874	1.70112	0.990926	1.0471	0.988269	1.48538	1.46704	1.934	1.09133	0.883648	1.20484
Bin280	1514	3051982	d__Bacteria;p__Planctomycetota;c__Phycisphaerae;o__Phycisphaerales;f__SM1A02;g__VGXO01;s__	72.28	8.16	0.548344	0.965038	1.13018	1.26838	0.863835	0.760657	1.66661	4.95804	4.04346	3.92249	5.70328	2.47951	0.715108	0.959973	0.769417	1.2068	0.558846	0.743573	2.49285	3.35321	2.87847	3.22818	2.48356	3.61102
Bin281	361	2106069	d__Bacteria;p__Cyanobacteriota;c__Cyanobacteriia;o__PCC-6307;f__Cyanobiaceae;g__RCC307;s__	91.53	2.72	20.3464	4.87988	18.3108	18.4286	4.1036	7.04866	15.5204	3.05485	14.4401	18.0709	5.27825	8.27781	4.18341	2.32389	2.3925	3.2955	1.36952	0.949079	4.6226	3.38623	3.06306	3.10712	2.38363	1.48213
Bin282	479	1637616	d__Bacteria;p__Bacteroidota;c__Bacteroidia;o__NS11-12g;f__UBA955;g__JALRLA01;s__JALRLA01 sp023254645	76.97	1.2	2.17644	2.01487	2.47933	0.80962	1.24597	0.905558	1.34314	2.17271	1.68126	0.888369	1.50971	0.937636	1.65883	1.09562	1.98753	1.08433	0.979422	1.02732	1.47351	1.45577	1.89712	1.0876	0.774484	1.0628
Bin283	479	1202908	d__Bacteria;p__Bacteroidota;c__Bacteroidia;o__Flavobacteriales;f__Flavobacteriaceae;g__UBA724;s__UBA724 sp002723075	77.42	4.01	0.804326	3.67427	2.34949	3.91226	1.37055	0.281724	0.244892	0.544116	0.268001	0.985588	0.194246	0.150679	1.43043	1.12009	1.44963	1.83362	4.02024	1.64683	0.310038	0.438607	0.479582	0.548411	0.420914	0.401586
Bin284	603	1721388	d__Bacteria;p__Bacteroidota;c__Bacteroidia;o__Flavobacteriales;f__Schleiferiaceae;g__RFXV01;s__	73.82	2.62	0.615448	1.83925	2.50748	0.375781	0.926442	0.243476	0.946405	2.22331	2.08974	0.452594	1.09283	0.286777	0.641939	0.398611	0.82472	0.545266	0.934518	0.255206	0.796092	0.69791	1.78135	0.735137	0.967442	0.291735
Bin285	682	2252534	d__Bacteria;p__Bacteroidota;c__Bacteroidia;o__Flavobacteriales;f__UA16;g__;s__	71.8	4.4	0.851788	2.54098	2.27951	0.80185	1.65003	1.03846	3.23181	10.8028	7.86934	2.50148	8.52654	3.09413	0.614916	0.673444	1.00721	1.15417	2.07646	0.911519	2.92914	2.91378	6.91669	3.70775	6.50299	3.50232
Bin286	224	3904818	d__Bacteria;p__Pseudomonadota;c__Alphaproteobacteria;o__Rhodospirillales_A;f__Casp-alpha2;g__;s__	98.63	0.76	16.5817	12.3311	18.0464	15.001	13.5381	11.3717	2.50966	0.691643	2.15373	3.78729	1.85752	4.80278	15.4522	16.3721	15.9205	15.0005	14.1422	9.78481	2.3032	4.29289	2.71707	3.2414	2.52758	3.68768
Bin287	753	1962013	d__Bacteria;p__Planctomycetota;c__Phycisphaerae;o__Phycisphaerales;f__SM1A02;g__VGXO01;s__	71.29	4.68	0.500348	0.893459	1.7252	1.19156	0.832091	0.717069	1.59379	2.99845	3.81437	3.66874	5.42939	2.28524	0.671301	0.90902	0.744357	1.14657	0.538049	0.691399	2.39061	3.06198	2.71406	3.03337	2.28423	3.44144
Bin288	711	2159399	d__Bacteria;p__Pseudomonadota;c__Alphaproteobacteria;o__Rhodobacterales;f__Rhodobacteraceae;g__Wagnerdoeblera;s__	71.64	2.39	0.736431	1.82789	3.79032	1.78959	2.46441	2.05875	0.139726	0.178925	0.472912	0.539292	0.602909	0.811159	1.43762	1.70547	2.79761	2.21643	1.07894	2.17107	0.331454	0.518701	0.471197	0.561832	0.511197	0.887446
Bin289	896	3363512	d__Bacteria;p__Verrucomicrobiota;c__Verrucomicrobiae;o__Pedosphaerales;f__AAA164-E04;g__UBA7971;s__UBA7971 sp023257935	89.89	3.31	9.85174	8.17087	11.8146	14.687	14.6665	12.3023	11.401	14.7083	17.4822	24.7137	17.751	17.1785	8.3888	9.81642	7.38388	14.9657	21.974	13.6546	9.2361	18.2907	14.777	20.3753	12.3953	19.3612
Bin290	411	1275394	d__Bacteria;p__Pseudomonadota;c__Gammaproteobacteria;o__Burkholderiales;f__Burkholderiaceae_A;g__UBA2463;s__UBA2463 sp023261135	70.5	9.98	6.65707	6.3735	8.30786	3.82458	5.63467	4.09615	1.68191	0.700834	1.62966	1.3275	0.962657	2.00463	5.47584	4.71464	5.85332	5.15406	6.34455	3.78459	1.016	1.59343	1.69778	1.55635	1.22085	1.38613
Bin291	144	1074334	d__Bacteria;p__Actinomycetota;c__Actinomycetia;o__Actinomycetales;f__Microbacteriaceae;g__Aquiluna;s__Aquiluna sp016780945	79.33	0	64.0902	63.2693	65.1182	26.9171	36.3801	17.8403	8.57831	3.15174	7.73952	6.1608	3.96307	8.49775	67.1229	35.4357	58.49	32.8578	33.9206	18.5399	9.44081	7.82993	8.90385	8.34802	8.32453	6.15387
Bin292	1874	4460131	d__Bacteria;p__Myxococcota;c__UBA9042;o__UBA9042;f__UBA9042;g__JACKFC01;s__	78.76	9.23	1.22837	4.92571	8.76534	4.09778	1.76517	0.820832	0.777364	2.82703	6.05294	4.17016	2.86757	0.893493	2.63945	3.09659	6.8821	3.89946	2.36592	1.58428	2.52669	3.34411	4.86124	3.22186	4.30887	2.7673
Bin293	903	1905201	d__Bacteria;p__Pseudomonadota;c__Alphaproteobacteria;o__Puniceispirillales;f__Puniceispirillaceae;g__UBA3439;s__	72.38	8.91	1.68788	1.29185	2.38887	1.25073	1.7524	1.70312	0.351409	0.106443	0.238577	0.356509	0.200856	0.648417	1.12944	1.37866	1.23926	1.27405	2.22161	1.43355	0.218243	0.392212	0.292729	0.317955	0.270493	0.40776
Bin294	866	2903381	d__Bacteria;p__Planctomycetota;c__Phycisphaerae;o__Phycisphaerales;f__SM1A02;g__GCA-002862325;s__	76.12	4.65	4.00283	13.9198	11.7578	6.84503	5.71201	5.07641	17.6691	68.9832	60.4417	28.6419	60.1217	23.6924	4.3262	4.57912	6.3116	7.58493	6.35738	4.40671	20.1182	21.3281	31.5495	28.707	34.879	31.601
Bin295	1276	2698776	d__Bacteria;p__Planctomycetota;c__Phycisphaerae;o__Phycisphaerales;f__SM1A02;g__VGXO01;s__	70.91	7.43	0.552625	0.960333	1.1136	1.28718	0.826099	0.725125	1.6899	3.12897	5.74828	3.90998	5.70392	2.35919	0.689921	0.970021	0.786302	1.21805	0.543789	0.724169	2.51538	3.28725	2.91642	3.19582	2.42743	3.58394
Bin296	692	2633243	d__Bacteria;p__Pseudomonadota;c__Alphaproteobacteria;o__Rhodobacterales;f__Rhodobacteraceae;g__HIMB11;s__HIMB11 sp009920815	87.13	1.12	121.057	115.696	115.338	88.3553	127.992	100.481	34.1419	12.2039	27.9058	32.5713	23.3798	50.3741	102.342	110.444	119.851	100.829	102.987	101.642	26.8269	39.9431	33.5395	33.9	32.6846	39.0687
Bin297	488	1290717	d__Bacteria;p__Actinomycetota;c__Acidimicrobiia;o__Acidimicrobiales;f__Ilumatobacteraceae;g__Casp-actino5;s__	70.34	2.14	27.8077	29.1673	33.3571	29.2616	23.8316	36.243	3.03548	2.09541	6.46219	5.67004	4.79788	13.177	26.7598	25.2296	35.1067	25.3506	11.9731	24.5078	4.40919	4.98031	3.96878	5.2011	5.09574	8.74932
Bin298	1754	3109944	d__Bacteria;p__SAR324;c__SAR324;o__SAR324;f__NAC60-12;g__JCVI-SCAAA005;s__	71.91	4.97	7.47285	6.70865	9.3238	6.6013	12.9316	9.42099	7.01408	4.58131	11.904	4.40243	3.34658	5.82137	4.67154	5.63883	4.28968	6.38964	17.0226	7.59838	4.50418	7.18816	8.75336	4.57052	4.93192	5.44253
Bin299	843	1547271	d__Archaea;p__Thermoproteota;c__Nitrososphaeria;o__Nitrososphaerales;f__Nitrosopumilaceae;g__Nitrosopumilus;s__Nitrosopumilus sp008080815	75.13	0	11.8305	6.77514	10.0424	6.54447	14.0765	14.7569	29.1069	11.9047	16.6703	13.9813	11.1086	35.6643	7.93598	9.90174	6.20379	9.15069	21.2425	13.7551	20.4916	26.5038	23.3456	26.7706	17.1912	34.3046
Bin300	1189	2176241	d__Bacteria;p__Pseudomonadota;c__Gammaproteobacteria;o__Pseudomonadales;f__HTCC2089;g__RGAU01;s__	70.16	6.24	3.16276	3.41935	3.28947	2.65655	3.00442	2.4538	1.33394	2.30448	3.4145	1.34451	1.54399	1.52467	2.30002	1.84694	2.57014	2.37603	4.3806	2.53502	2.11882	1.23482	1.59599	1.34106	2.07273	1.42995
Bin301	1033	2258403	d__Bacteria;p__Pseudomonadota;c__Alphaproteobacteria;o__Rhodobacterales;f__Rhodobacteraceae;g__HIMB11;s__HIMB11 sp018222665	81.07	9.89	0.731683	0.954086	0.668854	2.02384	1.12928	0.773445	0.233208	0.120437	0.160037	0.540476	0.251532	0.410202	0.845919	0.523227	0.53755	0.863883	1.58848	1.00201	0.224517	0.21839	0.196269	0.317472	0.490119	0.450938
Bin302	384	1713230	d__Archaea;p__Thermoplasmatota;c__Poseidoniia;o__Poseidoniales;f__Poseidoniaceae;g__Poseidonia;s__Poseidonia sp016779705	75.41	0.44	18.8502	20.8588	11.4721	16.7462	10.0901	14.2629	5.09741	3.51521	3.59688	5.74129	3.26591	6.30588	23.4845	23.1862	16.6501	11.8863	17.6524	13.7925	4.77058	8.4116	4.34465	3.62139	2.40935	4.65354
Bin303	1159	2462496	d__Bacteria;p__Pseudomonadota;c__Alphaproteobacteria;o__Rhodobacterales;f__Rhodobacteraceae;g__Wagnerdoeblera;s__	74.37	5.09	0.711854	1.75572	2.57141	2.84334	2.43248	1.99875	0.166754	0.183052	0.496425	0.557819	0.594326	0.802276	1.38943	1.61235	2.71675	2.13962	1.10299	2.12334	0.339959	0.495169	0.472573	0.547421	0.493471	0.836186
Bin304	829	1778915	d__Bacteria;p__Pseudomonadota;c__Gammaproteobacteria;o__Steroidobacterales;f__Steroidobacteraceae;g__UBA964;s__	70.34	7.98	0.898	1.34453	2.67704	2.87803	2.82902	3.18876	0.423526	1.00331	1.47849	1.51709	2.18025	1.76028	1.48569	1.84585	2.34496	2.4638	1.39624	2.80231	0.629393	1.15911	1.16367	1.34553	1.03479	1.9933
Bin305	585	1740045	d__Bacteria;p__Pseudomonadota;c__Gammaproteobacteria;o__Pseudomonadales;f__Porticoccaceae;g__HTCC2207;s__	71.5	2.59	0.0877534	2.66476	0.799695	4.21687	1.83148	0.0748787	0.0436065	0.509821	0.218644	1.11096	0.48688	0.0702905	0.0298685	0.164556	0.338324	1.09055	7.28568	1.39396	0.0100326	0.0866964	0.182499	0.444003	1.14606	0.502499
Bin306	279	2049820	d__Bacteria;p__Cyanobacteriota;c__Cyanobacteriia;o__PCC-6307;f__Cyanobiaceae;g__Synechococcus_C;s__	94.75	2.4	46.8567	24.9409	27.6587	18.1833	17.3634	10.2416	26.0248	5.29318	14.6376	14.9734	9.80491	11.8166	72.4032	37.3308	46.0017	46.9912	20.9148	15.2119	37.3828	19.0926	10.8766	23.4215	14.4697	7.06466
Bin307	98	2934683	d__Bacteria;p__Pseudomonadota;c__Alphaproteobacteria;o__Sphingomonadales;f__Sphingomonadaceae;g__Qipengyuania;s__	99.25	0.96	1.65213	9.93902	7.87904	12.7821	9.6928	10.195	2.46751	14.2379	5.99956	7.86579	18.9422	5.38804	3.29782	3.67415	9.49648	8.02723	5.18823	7.29442	1.60989	2.12516	5.04068	5.28702	4.5319	6.0807
Bin308	1398	2987274	d__Bacteria;p__Pseudomonadota;c__Alphaproteobacteria;o__Rhodobacterales;f__Rhodobacteraceae;g__UBA9554;s__UBA9554 sp023260655	82.27	9.5	3.33122	2.97446	2.82998	3.78566	3.01537	2.77519	0.769177	0.407963	0.733307	1.03344	0.935345	1.31857	2.90861	2.33463	3.44402	2.95766	2.64975	2.88667	0.833011	0.867648	0.848873	0.891228	1.15356	1.25762
Bin309	1589	3024922	d__Bacteria;p__Planctomycetota;c__UBA1135;o__UBA2386;f__UBA2386;g__GCA-2684655;s__	72.32	2.33	0.843733	1.07676	0.626382	2.31133	0.373583	0.446431	3.32939	4.24587	2.89374	4.65475	2.86755	1.64105	0.712741	0.659715	0.536621	0.829733	0.766296	0.532187	3.16335	2.45143	2.13875	2.49641	3.82926	2.79238
Bin310	157	967679	d__Bacteria;p__Marinisomatota;c__Marinisomatia;o__Marinisomatales;f__Marinisomataceae;g__Marinisoma;s__Marinisoma sp023255095	89.56	1.4	12.8655	7.0207	11.231	16.934	35.235	59.7949	17.5024	7.84942	11.5805	21.0524	9.30796	45.0353	7.9319	13.6917	6.82546	19.4614	32.6701	43.8942	8.50103	21.8704	13.4382	20.3315	5.58978	22.4195
Bin311	610	1637093	d__Archaea;p__Thermoplasmatota;c__Poseidoniia;o__Poseidoniales;f__Poseidoniaceae;g__MGIIa-K1;s__	74.41	0.16	5.2914	6.25232	2.42397	6.82874	2.97408	3.27172	4.22919	1.96792	2.40711	3.8821	1.1491	2.21852	5.6569	8.10462	4.14504	4.74015	9.39658	3.99394	2.1802	5.76716	2.88175	2.52277	1.12872	1.81485
Bin312	515	2184224	d__Bacteria;p__Bacteroidota;c__Bacteroidia;o__Flavobacteriales;f__Flavobacteriaceae;g__Polaribacter;s__Polaribacter sp023258495	91.51	1.99	1.6689	6.26107	2.54109	3.47648	2.56533	1.05977	7.75901	17.4383	13.6104	17.5823	7.80928	3.33819	1.5187	1.10085	1.38032	1.74978	4.60363	3.29973	12.758	7.74613	17.8062	11.6528	12.346	11.4547
Bin313	1121	2288448	d__Bacteria;p__Pseudomonadota;c__Alphaproteobacteria;o__UBA7985;f__UBA7985;g__UBA7985;s__	73.34	6.66	0.231715	0.651632	0.31244	0.559229	0.314811	0.154117	1.17999	3.01509	1.86373	4.04399	2.0375	0.74846	0.309568	0.215668	0.199504	0.341231	0.751947	0.302906	2.04995	1.25044	1.49461	1.7101	3.74067	1.54781
Bin314	733	2284818	d__Bacteria;p__Bacteroidota;c__Bacteroidia;o__Flavobacteriales;f__UA16;g__;s__	80.01	5.56	0.884832	2.66048	1.60027	0.850566	1.7273	1.07351	3.33539	11.2172	8.22394	3.72784	8.96577	3.38686	0.653553	0.685927	1.02893	1.1889	2.16481	0.959829	3.03952	2.91845	7.19625	3.91791	6.80253	3.80261
Bin315	1022	2862373	d__Bacteria;p__Bacteroidota;c__Bacteroidia;o__Flavobacteriales;f__GCA-002722245;g__GCA-002722245;s__	86.13	5.2	1.88126	1.122	1.18103	3.30593	4.77835	3.25561	8.24571	4.56555	4.53587	11.3401	8.5706	6.81531	1.49157	1.05041	0.799589	2.49765	3.31427	4.66951	7.66761	5.50323	8.18517	9.55078	4.2138	10.7609
Bin316	943	1715178	d__Bacteria;p__Verrucomicrobiota;c__Verrucomicrobiae;o__Verrucomicrobiales;f__Akkermansiaceae;g__Oceaniferula;s__	70.33	2.41	0.222888	0.414478	0.238439	0.857473	0.555413	0.960593	0.62819	1.29611	0.774012	4.47967	2.68342	3.58295	0.215771	0.255044	0.21968	0.491942	0.573932	0.807441	0.814242	0.828037	0.728235	1.71187	2.24703	3.26752
Bin317	555	1021998	d__Archaea;p__Thermoproteota;c__Nitrososphaeria;o__Nitrososphaerales;f__Nitrosopumilaceae;g__Nitrosopumilus;s__Nitrosopumilus sp003702465	76.7	4.57	0.276541	0.625447	0.632727	1.70105	1.11011	0.376183	0.852497	1.49528	2.45104	6.17285	2.2247	0.901174	0.197954	0.19355	0.33257	0.686058	4.3772	2.58913	0.300477	0.633263	1.27395	1.6974	2.73807	3.21268
Bin318	458	1068307	d__Bacteria;p__Actinomycetota;c__Actinomycetia;o__Nanopelagicales;f__Nanopelagicaceae;g__MAG-120802;s__MAG-120802 sp023254845	70.29	4.31	27.9611	26.5394	48.4854	18.187	40.8375	28.1563	5.94611	3.65804	8.24801	8.78411	7.25706	15.5456	24.3737	21.4476	33.2668	29.0806	28.3783	25.9701	4.82577	6.10203	9.66315	9.93218	6.45975	12.0867
Bin319	1763	3070634	d__Bacteria;p__SAR324;c__SAR324;o__SAR324;f__NAC60-12;g__JCVI-SCAAA005;s__	72.34	2.25	7.34864	6.63652	9.19074	6.51312	12.8395	9.40552	6.92159	4.5157	6.73589	7.26286	3.33178	5.73656	4.58992	5.62358	4.23197	6.29424	17.0615	7.57964	4.52386	7.10479	8.70297	4.49156	4.97286	5.4572
Bin320	549	1038781	d__Bacteria;p__Actinomycetota;c__Actinomycetia;o__Actinomycetales;f__Microbacteriaceae;g__Aquiluna;s__	73.16	5.77	20.8248	20.8811	25.5087	19.8352	30.5544	28.2812	2.82468	1.0631	3.01093	5.97754	3.71214	13.1507	18.1493	16.51	23.3247	19.4995	15.2991	27.3122	2.37491	3.50644	3.53785	4.85825	3.63102	9.09397
Bin321	708	1537659	d__Bacteria;p__Pseudomonadota;c__Alphaproteobacteria;o__Puniceispirillales;f__Puniceispirillaceae;g__JADHLI01;s__	77.21	3.84	2.21916	5.97745	3.3288	5.46568	4.91523	2.65932	0.574155	0.746938	0.741613	3.50455	0.613294	1.08771	3.58164	2.86766	2.78043	4.06115	10.4986	4.12838	0.729175	1.05224	0.801982	1.16597	0.974148	1.12277
Bin322	983	2146574	d__Bacteria;p__Pseudomonadota;c__Alphaproteobacteria;o__Rhodobacterales;f__Rhodobacteraceae;g__HIMB11;s__HIMB11 sp018222665	79.97	7.26	0.603218	0.791722	0.530016	1.12457	0.947496	0.623722	0.248268	0.12313	0.151583	0.462525	0.231719	0.35583	0.715305	0.418906	0.441186	1.43157	1.40808	0.845738	0.221057	0.204278	0.175982	0.292014	0.421303	0.410896
Bin323	541	1948043	d__Bacteria;p__Bacteroidota;c__Bacteroidia;o__Flavobacteriales;f__UA16;g__UBA11663;s__	85.81	2.11	11.9927	22.5383	13.5025	15.0278	8.44798	7.18027	23.2072	60.6645	35.7067	32.9778	31.8439	14.9505	10.4758	13.7268	17.1588	13.2431	13.5465	9.41389	21.2299	33.9398	51.3181	26.1126	27.6974	27.589
Bin324	933	2265462	d__Bacteria;p__Bacteroidota;c__Bacteroidia;o__Flavobacteriales;f__UA16;g__;s__	77.88	4.62	0.844353	2.56214	1.53938	0.896202	1.79568	1.11767	3.9707	11.5633	9.4176	4.37118	10.1763	3.83231	0.627728	0.694364	0.981497	1.88426	2.68452	1.16995	3.81085	3.75557	7.83799	5.29876	8.74819	6.24226
Bin325	600	2263502	d__Bacteria;p__Actinomycetota;c__Acidimicrobiia;o__Acidimicrobiales;f__Ilumatobacteraceae;g__Casp-actino5;s__	88.46	1.38	26.2133	26.0247	22.3392	15.2195	15.5318	16.4801	5.73346	4.10561	5.12998	6.14058	4.77545	9.53513	27.9244	15.3796	24.8332	16.1915	12.7871	12.7421	7.44005	5.75685	5.55974	6.21677	7.47033	7.39021
Bin326	848	2225067	d__Bacteria;p__Planctomycetota;c__Phycisphaerae;o__Phycisphaerales;f__SM1A02;g__VGXO01;s__	70.39	4.08	0.55112	0.973665	1.10756	1.28509	0.854667	0.748543	1.64568	3.22408	4.08245	3.85865	5.66754	2.43296	0.716095	0.971774	0.787441	1.86479	0.537427	0.737823	2.41646	3.32668	2.90579	3.20941	2.43324	3.62604
Bin327	714	2177363	d__Bacteria;p__Pseudomonadota;c__Alphaproteobacteria;o__Rhodobacterales;f__Rhodobacteraceae;g__Wagnerdoeblera;s__	71.45	3.31	0.704471	1.79051	2.59709	1.72993	2.4557	2.01966	0.150462	0.160233	0.463493	0.544231	0.585726	0.774463	1.41519	1.63406	2.75649	3.2084	1.08575	2.14174	0.30576	0.497191	0.470348	0.549845	0.477049	0.843538
Bin328	1015	2161658	d__Bacteria;p__Pseudomonadota;c__Gammaproteobacteria;o__Steroidobacterales;f__Steroidobacteraceae;g__UBA964;s__	81.04	7.06	0.466595	0.762506	1.68127	1.09201	1.508	1.39418	0.0759843	0.0742517	0.231578	0.342041	0.33237	0.59035	0.858444	1.08234	1.45641	2.09289	0.703743	1.48362	0.166288	0.333386	0.297786	0.330901	0.206399	0.57637
Bin329	786	1855103	d__Bacteria;p__Bacteroidota;c__Bacteroidia;o__NS11-12g;f__UBA955;g__JALRLA01;s__JALRLA01 sp023254645	88.21	8.3	1.98459	1.81751	1.63446	0.774167	1.23871	0.926369	1.34014	1.99673	1.6018	0.835535	1.44849	0.90794	1.51418	1.02888	1.83971	1.78924	0.994953	1.03774	1.37091	1.32807	1.85445	1.00142	0.790698	1.01996
Bin330	636	2057550	d__Bacteria;p__Pseudomonadota;c__Gammaproteobacteria;o__Pseudomonadales;f__Halieaceae;g__Luminiphilus;s__	76.11	1.92	3.8991	5.11074	3.35664	4.7141	2.64413	2.43236	11.0836	11.3491	8.79463	6.72486	3.7751	3.71249	3.67872	3.1128	2.97978	3.03995	3.83022	2.79753	12.0136	8.64203	9.0152	8.00604	8.12744	5.2652
Bin331	1259	2342501	d__Bacteria;p__Pseudomonadota;c__Gammaproteobacteria;o__Pseudomonadales;f__HTCC2089;g__RGAU01;s__	71.63	7.01	3.54189	3.75075	3.70973	2.99242	3.56602	2.84859	2.02505	3.21918	2.39942	2.26156	2.76368	2.23404	2.44084	2.07106	2.83546	2.73179	5.24804	3.09101	2.90472	1.98504	2.44182	3.97285	3.41467	2.7369
Bin332	656	2422519	d__Bacteria;p__Bacteroidota;c__Bacteroidia;o__Flavobacteriales;f__UA16;g__;s__	81.06	4.62	0.905361	2.69059	1.62915	0.863317	1.72276	1.12999	3.39711	11.3476	8.26026	2.6654	8.95371	3.36669	0.657584	0.697135	1.06259	1.23254	2.20669	0.984835	2.99253	2.97745	7.15232	5.54229	6.94396	3.7543
Bin333	184	857049	d__Bacteria;p__Bacillota;c__Bacilli;o__Acholeplasmatales;f__Acholeplasmataceae;g__UBA8290;s__	91.89	0.44	3.12078	11.8136	6.69105	5.88084	16.4506	11.6935	8.17526	23.79	13.1957	15.7412	10.8784	13.1436	8.16907	4.36894	4.71795	5.22952	24.9108	15.8225	11.2584	15.0089	20.046	15.1103	6.34056	14.57
Bin334	1087	2005022	d__Bacteria;p__Verrucomicrobiota;c__Verrucomicrobiae;o__Opitutales;f__MB11C04;g__MB11C04;s__	75.53	4.39	6.91969	7.42554	7.27496	9.89109	7.83047	8.62737	4.86135	2.44471	5.2051	8.68047	3.63883	7.0825	5.59671	6.67885	5.55533	9.644	18.6541	7.39543	2.92782	4.68235	4.0123	10.0504	4.95051	6.03121
Bin335	1626	3299651	d__Bacteria;p__Planctomycetota;c__Phycisphaerae;o__Phycisphaerales;f__SM1A02;g__VGXO01;s__	79.39	7.38	0.584256	1.0255	1.1887	1.3415	0.886962	0.779619	1.75064	3.27397	4.22544	4.10897	5.94411	2.54304	0.749807	1.01646	0.827751	1.26931	0.589899	0.77915	2.63039	3.40403	3.05519	4.95808	2.60951	3.8097
Bin336	319	1252882	d__Bacteria;p__Bacteroidota;c__Bacteroidia;o__Flavobacteriales;f__Schleiferiaceae;g__TMED14;s__TMED14 sp003507115	74.86	0.56	34.2296	42.0934	45.9108	39.0726	34.9577	35.8116	17.4163	13.776	16.4296	25.2259	15.8239	25.1104	42.1764	55.5478	61.3587	33.649	24.4255	42.3605	16.6297	37.4222	31.0425	19.9633	9.84864	28.296
Bin337	784	1417199	d__Bacteria;p__Bacteroidota;c__Bacteroidia;o__Flavobacteriales;f__Flavobacteriaceae;g__RFYP01;s__RFYP01 sp009921175	70.72	6.08	4.23885	2.77928	4.20968	2.44428	2.58795	1.90349	0.808774	0.375712	0.731884	0.77969	0.718242	0.707754	3.68499	3.33221	3.34312	2.77934	3.35067	1.96062	0.594066	0.902312	0.867349	0.847151	0.782454	0.882287
Bin338	968	1855743	d__Bacteria;p__Cyanobacteriota;c__Cyanobacteriia;o__PCC-6307;f__Cyanobiaceae;g__Vulcanococcus;s__	72.86	4.25	12.2369	9.08605	9.74683	20.1077	12.8482	21.9893	20.1572	11.4708	16.2655	42.2363	56.5036	58.7363	12.6598	14.3076	10.5604	19.9779	6.4377	14.6046	27.0295	26.741	13.397	41.9277	30.7364	47.8124
Bin339	1339	2364131	d__Bacteria;p__Pseudomonadota;c__Gammaproteobacteria;o__Pseudomonadales;f__HTCC2089;g__RGAU01;s__	73.91	8.62	3.14791	3.47301	3.36421	2.61981	2.59652	2.20096	1.04857	1.95384	0.896102	0.896	1.00167	0.978811	2.25872	1.78341	2.56075	2.35896	3.86384	2.20451	1.8551	0.96641	1.22261	0.888795	3.71804	0.889578
Bin340	968	2055156	d__Bacteria;p__Bacteroidota;c__Bacteroidia;o__Flavobacteriales;f__UA16;g__UA16;s__	80.62	7.82	3.83231	6.61884	5.2943	8.69841	5.73636	6.54152	6.47715	13.7334	12.0337	17.541	13.7503	12.2831	3.70439	7.99848	6.87928	6.80094	5.28736	9.34834	7.50047	18.8483	20.6544	12.2805	11.5816	21.0621
Bin341	961	1967097	d__Bacteria;p__Pseudomonadota;c__Alphaproteobacteria;o__Rhodobacterales;f__Rhodobacteraceae;g__RFZI01;s__RFZI01 sp023254495	79.61	4.89	8.44752	11.6611	12.1077	27.3461	25.6083	41.1122	2.66836	3.03859	3.94549	10.9564	10.2318	19.3408	10.3458	14.2201	15.4038	18.8906	9.05533	38.807	3.54095	5.46084	4.41656	7.02545	8.59648	19.4889
Bin342	521	2943601	d__Bacteria;p__Pseudomonadota;c__Gammaproteobacteria;o__Pseudomonadales;f__Halieaceae;g__Luminiphilus;s__	81.05	4.05	0.280023	0.684186	0.340995	1.02251	0.37015	0.236686	1.1069	2.16248	1.4081	2.89414	1.65175	0.805148	0.293162	0.247976	0.236695	0.42782	0.648017	0.437094	1.55569	1.02444	1.33636	1.32548	2.6782	2.01174
Bin343	902	2020296	d__Bacteria;p__Actinomycetota;c__Acidimicrobiia;o__Acidimicrobiales;f__Ilumatobacteraceae;g__Casp-actino5;s__	72.86	4.7	28.9171	30.015	34.7594	27.8357	23.9972	34.8222	3.58829	1.61653	3.98928	5.64369	4.7343	13.5658	28.0543	23.8315	36.319	25.6096	12.702	22.8196	4.60991	4.83266	3.8775	5.66653	5.32747	8.71391
Bin344	2072	4245217	d__Bacteria;p__Latescibacterota;c__UBA2968;o__UBA8231;f__UBA8231;g__GCA-2693325;s__	81.29	8.79	0.0249819	0.0274334	0.0166575	0.0601113	0.0291722	0.00952496	0.0967277	0.0427896	0.0410358	0.0630082	0.0542169	0.0161989	0.0119961	0.0191728	0.0140216	0.0249895	0.0803534	0.0405114	0.0287853	0.0502651	0.0300771	0.0430662	0.0618779	0.0502906
Bin345	792	1516326	d__Bacteria;p__Bacteroidota;c__Bacteroidia;o__Flavobacteriales;f__Schleiferiaceae;g__TMED14;s__	74.46	4.52	23.9839	27.8352	25.0995	21.8786	22.616	20.6964	13.9235	12.2814	11.8934	17.7489	13.9263	17.0704	27.0802	32.7374	36.4524	19.497	17.4278	27.8312	12.1512	26.0508	22.3347	13.1528	7.80033	22.425
Bin346	829	1870951	d__Bacteria;p__Bacteroidota;c__Bacteroidia;o__Flavobacteriales;f__Schleiferiaceae;g__UBA10364;s__	80.96	7.42	7.9177	14.3774	7.32761	8.60193	8.04505	5.97082	3.80649	5.99905	3.87694	5.82574	4.9159	4.55638	11.3764	8.33465	9.20238	6.18817	12.5709	8.25554	3.51764	5.98002	6.24676	4.20142	4.10274	6.84592
Bin347	1246	3068121	d__Bacteria;p__Pseudomonadota;c__Gammaproteobacteria;o__Pseudomonadales;f__HTCC2089;g__UBA9926;s__UBA9926 sp023261215	79.99	4.3	15.9301	13.119	15.6447	20.8853	17.7383	20.2514	5.69828	2.83374	3.98141	8.55141	3.61429	9.85305	11.2834	16.6634	12.6012	17.1199	23.4044	19.3729	4.24617	9.43785	6.2625	6.57618	4.98902	7.95239
Bin348	1382	2840460	d__Bacteria;p__Verrucomicrobiota;c__Verrucomicrobiae;o__Pedosphaerales;f__UBA1096;g__UBA1096;s__UBA1096 sp002453165	76.17	4.49	0.0298108	0.0438052	0.034577	0.0691923	0.041084	0.0206754	0.183534	0.23212	0.218533	0.216712	0.19063	0.0935548	0.0209988	0.0149553	0.0178126	0.0311647	0.109221	0.0507643	0.209798	0.134012	0.173985	0.176187	0.320502	0.175228
Bin349	838	3271814	d__Bacteria;p__Bacteroidota;c__Bacteroidia;o__Bacteroidales;f__Bacteroidaceae;g__Prevotella;s__Prevotella sp015074785	88.34	4.41	0.0722109	0.174613	0.159818	0.161858	0.0031846	0.00166745	0.00736662	0.00675641	0.00765006	0.00374854	0.00384878	0.00405352	0.1887	0.134197	0.128717	0.170173	0.0108906	0.00241366	0.00582066	0.00430019	0.00424629	0.00463512	0.00643524	0.00370089
Bin350	1055	2938540	d__Bacteria;p__Pseudomonadota;c__Gammaproteobacteria;o__Enterobacterales_A;f__Alteromonadaceae;g__Alteromonas;s__Alteromonas abrolhosensis	74.14	3.65	0.0238084	0.204615	0.141312	0.0466874	0.655058	0.184127	0.301959	0.731336	0.875619	0.228559	1.67412	0.533901	0.0231468	0.0300158	0.0324105	0.0561845	0.198216	0.204242	0.461758	0.261738	0.343784	0.295026	0.256237	0.661469
Bin351	453	1910602	d__Bacteria;p__Verrucomicrobiota;c__Verrucomicrobiae;o__Verrucomicrobiales;f__Akkermansiaceae;g__Oceaniferula;s__	86.14	2.04	0.0191807	0.082994	0.0343386	0.270963	0.107044	0.0665147	0.0798949	0.369738	0.218514	1.18388	0.778452	0.378181	0.012597	0.0308897	0.0271048	0.0893545	0.130548	0.143287	0.105906	0.162823	0.175903	0.444936	0.802364	0.808211
Bin352	987	3522538	d__Bacteria;p__Pseudomonadota;c__Alphaproteobacteria;o__Rhodobacterales;f__Rhodobacteraceae;g__Limimaricola;s__Limimaricola variabilis	85.45	3.28	0.0289249	0.0512616	0.0351311	0.0464789	0.0540033	0.0459164	0.0266089	0.0526597	0.0321171	0.0449309	0.106252	0.0864557	0.0416883	0.0407813	0.0403023	0.0509584	0.0443731	0.0690825	0.0277076	0.0268493	0.0311768	0.0468789	0.0791268	0.0971539
Bin353	1394	3190995	d__Bacteria;p__Pseudomonadota;c__Gammaproteobacteria;o__Pseudomonadales;f__HTCC2089;g__UBA9659;s__	76.32	9.38	0.145904	0.247511	0.187873	0.703981	0.187519	0.123399	0.12169	0.310534	0.192958	0.687617	0.300135	0.16009	0.129423	0.118186	0.144382	0.224571	0.572764	0.327863	0.124086	0.162892	0.190947	0.27987	0.527544	0.577183
Bin354	1348	2717731	d__Bacteria;p__Pseudomonadota;c__Gammaproteobacteria;o__Pseudomonadales;f__DSM-6294;g__Oleibacter;s__Oleibacter sp002331105	78.19	8.02	0.0208394	0.0503897	0.0407642	0.0497099	0.11655	0.0292845	0.0620795	0.109277	0.0442067	0.0616747	0.189199	0.0504261	0.0247707	0.0272045	0.0413954	0.0591983	0.0498216	0.0562853	0.0195622	0.0342251	0.0511201	0.0300706	0.0335714	0.0689418
Bin355	1369	2958552	d__Bacteria;p__Verrucomicrobiota;c__Verrucomicrobiae;o__Pedosphaerales;f__UBA1096;g__UBA1096;s__UBA1096 sp002453165	76.31	7.17	0.113451	0.150404	0.148058	0.139351	0.105453	0.0894885	0.956172	1.02039	1.18949	0.65735	0.786706	0.452921	0.0864196	0.067846	0.0586484	0.120395	0.409327	0.111119	1.20398	0.69087	1.00336	0.938894	1.57481	0.570401
Bin356	577	2749917	d__Bacteria;p__Pseudomonadota;c__Alphaproteobacteria;o__Sphingomonadales;f__Sphingomonadaceae;g__Parerythrobacter;s__Parerythrobacter sp004114695	92.58	4.09	0.0587577	0.0987721	0.0842886	0.281693	0.183604	0.736964	0.0769346	0.131415	0.0997572	0.524789	0.58843	2.4057	0.0540353	0.0576636	0.098381	0.297509	0.274181	0.572751	0.0389551	0.0429202	0.114275	0.730098	1.10072	2.8948
Bin357	766	1532438	d__Bacteria;p__Actinomycetota;c__Acidimicrobiia;o__Acidimicrobiales;f__Ilumatobacteraceae;g__Casp-actino5;s__	75.93	2.14	29.0796	30.3807	34.9252	31.1331	24.9388	37.9501	3.15143	2.13618	3.52209	6.06725	4.96096	13.8557	27.797	26.4972	36.6151	26.7562	12.3635	25.7166	4.6354	5.25464	4.16388	5.55999	5.38065	9.21903
Bin358	1118	2060555	d__Bacteria;p__Pseudomonadota;c__Alphaproteobacteria;o__Rhodobacterales;f__Rhodobacteraceae;g__RFZI01;s__RFZI01 sp023254495	76.56	4.8	7.6021	10.6779	10.9456	25.0419	22.895	36.5988	2.76351	3.68718	4.13533	11.1405	10.8443	18.9108	9.17154	12.9324	13.922	17.0252	8.27041	34.8775	3.79047	5.40283	4.46699	7.25266	5.51047	19.274
Bin359	838	1581831	d__Bacteria;p__Bacteroidota;c__Bacteroidia;o__Flavobacteriales;f__Schleiferiaceae;g__UBA10364;s__	73.78	6.38	8.35954	13.8207	7.5277	7.23768	7.76411	5.36001	3.21668	4.24043	2.97159	4.14732	2.84728	3.52695	11.1582	7.84656	9.1338	5.60083	12.2378	7.50847	2.88993	4.03509	4.41362	2.75364	2.25327	4.26051
Bin360	2161	4115884	d__Bacteria;p__Latescibacterota;c__UBA2968;o__UBA8231;f__UBA8231;g__GCA-2693325;s__	78.45	4.6	0.0366268	0.0259912	0.0195671	0.0594557	0.0316801	0.0127092	0.158109	0.0625818	0.0698124	0.0926578	0.0810763	0.0241071	0.0145765	0.0259994	0.0163423	0.0264575	0.0829938	0.0385156	0.0447275	0.077482	0.0604371	0.0636611	0.0884255	0.0614708
Bin361	1881	3053041	d__Bacteria;p__SAR324;c__SAR324;o__SAR324;f__NAC60-12;g__JCVI-SCAAA005;s__	72.02	4.2	6.36724	5.83804	7.8801	5.8726	11.196	8.21643	6.20244	4.19732	6.22083	4.13021	3.27972	5.13781	4.05609	4.85524	3.57192	5.40072	15.4477	6.71197	4.26689	6.4678	7.75612	4.18188	4.70957	4.99748
Bin362	573	1197364	d__Bacteria;p__Bacteroidota;c__Bacteroidia;o__Flavobacteriales;f__UBA7312;g__UBA8444;s__UBA8444 sp003454845	72.35	6.04	0.0913549	0.948246	0.51709	1.3385	0.870196	0.0675409	0.102138	0.722425	0.494168	1.67936	0.289797	0.100917	0.120021	0.106705	0.187667	0.606701	3.78571	0.865212	0.096093	0.1867	0.245874	0.714899	0.660671	0.593458
Bin363	1026	3155775	d__Bacteria;p__Pseudomonadota;c__Gammaproteobacteria;o__Enterobacterales_A;f__Alteromonadaceae;g__Alteromonas;s__Alteromonas abrolhosensis	78.29	3.85	0.0292075	0.210124	0.141419	0.0446903	0.606663	0.165656	0.0845781	0.450137	0.556147	0.0940133	1.41323	0.380722	0.0232114	0.0347315	0.0384788	0.0634482	0.137299	0.159598	0.0382197	0.07059	0.120962	0.15004	0.170927	0.489517
Bin364	409	2140495	d__Bacteria;p__Pseudomonadota;c__Gammaproteobacteria;o__GCA-2729495;f__GCA-2729495;g__GCA-2729495;s__	86.17	2.54	0.0797669	0.807794	0.381939	1.74048	0.553812	0.0886065	0.296516	4.39902	2.04072	7.80258	4.47498	0.413751	0.0585016	0.0733236	0.10331	0.702885	1.85	0.803321	0.272102	0.384885	0.702838	3.0906	6.37216	5.00996
Bin365	551	2842969	d__Bacteria;p__Verrucomicrobiota;c__Verrucomicrobiae;o__Verrucomicrobiales;f__DEV007;g__EC70;s__EC70 sp002696885	81.42	0.68	0.0642563	0.234578	0.181577	0.583748	0.241784	0.0470713	0.268151	0.876949	0.790249	2.02429	0.831732	0.281453	0.0312864	0.0262342	0.0679422	0.192877	0.5503	0.489088	0.146813	0.170735	0.424688	0.723094	1.10243	1.17665
Bin366	1282	4299334	d__Bacteria;p__Planctomycetota;c__Planctomycetia;o__Pirellulales;f__Pirellulaceae;g__Mariniblastus;s__	82.24	0.11	0.0158853	0.0851465	0.0446832	0.168077	0.0895308	0.0208255	0.0649884	0.52892	0.271526	1.06812	0.551128	0.126703	0.012413	0.017951	0.0312899	0.0602984	0.12708	0.111637	0.0738259	0.0712671	0.129412	0.397219	0.603295	0.541934
Bin367	264	2872568	d__Bacteria;p__Pseudomonadota;c__Gammaproteobacteria;o__Xanthomonadales;f__SZUA-36;g__WTJD01;s__WTJD01 sp011524975	90.42	2.5	1.34804	1.98208	1.18463	1.62553	0.500866	0.4748	6.46532	9.51626	7.47567	7.08641	5.0208	2.11796	1.51189	1.00255	0.849696	1.09924	1.11291	0.710902	10.5091	5.4671	5.5518	5.12154	9.60394	4.37966
Bin368	623	1564432	d__Bacteria;p__Bacteroidota;c__Bacteroidia;o__Flavobacteriales;f__Schleiferiaceae;g__TMED14;s__	85.08	2.99	24.4605	28.8152	25.9012	23.166	22.6631	20.2653	14.3034	12.6287	12.1101	18.5444	14.2069	16.8538	28.0205	34.476	37.9717	20.2245	17.2408	27.6084	12.474	27.8033	23.5001	13.4528	7.89694	22.8936
Bin369	611	2001083	d__Bacteria;p__Pseudomonadota;c__Gammaproteobacteria;o__Burkholderiales;f__Burkholderiaceae_B;g__RFXW01;s__RFXW01 sp023262365	93.05	1.47	64.6443	59.3997	78.1751	88.1684	94.2451	103.682	12.1427	4.81163	12.3479	21.559	14.3183	38.7651	58.4156	80.3317	74.1056	85.1547	74.6339	102.997	8.7738	20.3443	12.9317	18.2773	12.4548	31.9183
Bin370	321	1202945	d__Bacteria;p__Bacteroidota;c__Bacteroidia;o__Flavobacteriales;f__Flavobacteriaceae;g__MAG-121220-bin8;s__MAG-121220-bin8 sp902635895	74.68	2.14	0.0516968	0.232729	0.180273	0.420785	0.439019	0.0672276	0.0341354	0.193351	0.1573	0.542785	0.135503	0.131074	0.0246468	0.0320785	0.0529462	0.212295	1.09755	0.472419	0.0178102	0.0480828	0.0984433	0.250735	0.254207	0.26595
Bin371	1204	2780863	d__Bacteria;p__Pseudomonadota;c__Gammaproteobacteria;o__Pseudomonadales;f__DSM-6294;g__Oleibacter;s__	75.25	5.71	0.0165726	0.0512919	0.0437944	0.0386642	0.123003	0.0326587	0.0972649	0.116473	0.0532839	0.0606946	0.201005	0.0664149	0.0151773	0.0172582	0.0404556	0.0400433	0.0428819	0.055849	0.0348121	0.0427236	0.0689918	0.0342354	0.0468703	0.0776894
Bin372	1140	2598649	d__Bacteria;p__Verrucomicrobiota;c__Verrucomicrobiae;o__Pedosphaerales;f__UBA1096;g__UBA1096;s__UBA1096 sp002453165	70.68	6.34	0.0111109	0.0178095	0.0166296	0.0441964	0.0221098	0.00926203	0.0535883	0.0595463	0.0820626	0.133721	0.0726867	0.0374261	0.0102012	0.00474186	0.00767351	0.0181137	0.0557612	0.0405187	0.0720633	0.0366958	0.0504076	0.0752172	0.115747	0.0922108
Bin373	637	1943156	d__Bacteria;p__Pseudomonadota;c__Gammaproteobacteria;o__Pseudomonadales;f__Porticoccaceae;g__HTCC2207;s__	72.9	5.54	0.0955829	2.70873	0.816183	3.0636	1.8412	0.0739883	0.0372109	0.543089	0.213308	1.12287	0.45435	0.0824076	0.0350037	0.164544	0.341864	1.12226	7.28305	1.40299	0.0151093	0.0772321	0.189638	0.447888	1.16249	0.508353
Bin374	532	1818442	d__Bacteria;p__Actinomycetota;c__Acidimicrobiia;o__Acidimicrobiales;f__Ilumatobacteraceae;g__Casp-actino5;s__Casp-actino5 sp009924875	72.38	0.85	31.8276	32.936	38.1376	30.6376	25.3771	36.6399	3.99495	1.60147	4.25041	6.12146	5.05939	14.6568	30.8573	25.9066	40.1167	28.3179	13.3733	23.9734	5.10897	5.28099	4.1744	6.23068	5.86591	9.37418
Bin375	1613	3359535	d__Bacteria;p__Planctomycetota;c__UBA1135;o__UBA1135;f__GCA-002686595;g__GCA-2686945;s__	70.94	4.83	1.89325	4.08321	2.65123	3.80312	1.34558	1.72144	7.20908	19.5254	13.2452	14.4085	10.3242	7.16402	1.57661	1.86995	2.05973	2.46859	2.80839	2.05088	8.44799	7.64108	8.72927	8.5705	9.96218	9.89122
Bin376	1956	4281236	d__Bacteria;p__Latescibacterota;c__UBA2968;o__UBA8231;f__UBA8231;g__GCA-2693325;s__	78.06	5.49	0.0163415	0.0242785	0.0248678	0.063601	0.0324035	0.0183649	0.0504591	0.0291844	0.0926061	0.062751	0.0784351	0.0399271	0.0114878	0.0146942	0.0140427	0.0235485	0.0876673	0.0388726	0.020944	0.0345062	0.0635114	0.0403424	0.0611231	0.0632647
Bin377	672	1553662	d__Bacteria;p__Actinomycetota;c__Actinomycetia;o__Nanopelagicales;f__S36-B12;g__S36-B12;s__S36-B12 sp010029945	74.55	3.11	2.02833	3.23226	1.81604	3.13711	1.61144	1.25172	0.848053	1.01948	0.824835	1.55135	1.11084	1.75909	4.28697	1.39297	3.84236	1.71766	2.48026	1.36522	2.31004	1.25924	0.924447	1.25916	2.1315	1.67768
Bin378	689	1459654	d__Bacteria;p__Bacteroidota;c__Bacteroidia;o__Flavobacteriales;f__Schleiferiaceae;g__TMED14;s__	76.52	4.49	23.869	27.8769	25.0663	22.3103	22.2219	19.9737	13.896	12.3434	11.943	18.0507	13.9815	16.5937	27.1397	33.533	37.2015	19.6314	17.2357	27.2198	12.212	27.0622	22.7971	13.2185	7.69174	22.3076
Bin379	584	2469744	d__Bacteria;p__Pseudomonadota;c__Alphaproteobacteria;o__Sphingomonadales;f__Sphingomonadaceae;g__Qipengyuania;s__Qipengyuania flava	84.19	2.83	2.28498	2.05101	1.49604	1.66931	1.60327	1.33084	3.13408	3.34325	1.75772	1.65318	5.53265	1.36237	1.31092	1.31719	1.97247	1.20186	1.04012	1.41164	1.40725	1.46311	1.1039	1.36965	1.67499	2.27464
Bin380	1744	3501706	d__Bacteria;p__Verrucomicrobiota;c__Verrucomicrobiae;o__Pedosphaerales;f__UBA1096;g__UBA1096;s__	71.22	7.49	0.0219615	0.0314166	0.0278233	0.06789	0.0313705	0.0111808	0.139189	0.167976	0.160969	0.203475	0.11967	0.0677524	0.0147424	0.0112978	0.0155539	0.0277876	0.102299	0.0522871	0.12214	0.0919648	0.115058	0.128962	0.196989	0.140683
Bin381	304	2252389	d__Bacteria;p__Pseudomonadota;c__Gammaproteobacteria;o__Pseudomonadales;f__Halieaceae;g__Luminiphilus;s__	87.62	1.75	0.256748	1.86173	0.699245	3.35764	1.65952	0.32713	0.242946	0.791975	0.373379	2.3274	0.680204	0.338241	0.195745	0.30032	0.468953	1.03681	4.76953	1.52566	0.22723	0.32308	0.390943	0.832643	1.42621	1.04236
Bin382	94	2085174	d__Bacteria;p__Pseudomonadota;c__Gammaproteobacteria;o__Pseudomonadales;f__UBA7434;g__UBA7434;s__	95.47	1.68	0.09107	0.107883	0.0915652	0.152683	0.266549	0.0843395	0.0603629	0.115232	0.10179	0.316496	0.313024	0.121553	0.0858148	0.0608061	0.0556659	0.0837268	0.475282	0.168041	0.0407185	0.0599766	0.0847126	0.104245	0.277439	0.184908
Bin383	887	1946152	d__Bacteria;p__Pseudomonadota;c__Alphaproteobacteria;o__Rhodobacterales;f__Rhodobacteraceae;g__RFZI01;s__RFZI01 sp023254495	73.59	4.61	8.79307	12.1217	12.5877	28.5857	26.2302	42.1468	2.83056	3.05647	4.0039	10.9774	9.99576	19.6424	10.6783	14.8445	15.8958	19.8586	9.23969	39.9771	3.56846	5.49351	4.49129	7.16427	5.24709	19.3525
Bin384	415	1331976	d__Bacteria;p__Bacteroidota;c__Bacteroidia;o__Flavobacteriales;f__Schleiferiaceae;g__UBA10364;s__	75.21	2.2	6.53269	13.8141	5.88325	7.4288	5.84097	3.85107	2.19352	3.33727	1.81524	3.51079	1.69279	2.12045	11.1278	7.42899	8.23484	4.98523	10.7704	6.01269	2.47409	3.50334	3.32035	1.9931	1.65148	2.76837
Bin385	1956	3861006	d__Bacteria;p__Pseudomonadota;c__Gammaproteobacteria;o__Enterobacterales_A;f__Alteromonadaceae;g__Alteromonas;s__Alteromonas abrolhosensis	82.76	8.52	0.0211402	0.181569	0.147131	0.047558	0.828401	0.200812	0.120225	0.497859	0.57203	0.124489	2.14386	0.499849	0.0191524	0.0251121	0.0291379	0.0578638	0.172761	0.197867	0.0448029	0.0765236	0.136393	0.169113	0.207482	0.629043
Bin386	1165	2310350	d__Bacteria;p__Pseudomonadota;c__Alphaproteobacteria;o__Rhodobacterales;f__Rhodobacteraceae;g__LGRT01;s__LGRT01 sp016778765	74.13	4.22	0.0838763	0.577314	0.286862	0.878034	0.437072	0.068063	0.121323	0.175138	0.179839	0.35466	0.173204	0.0967367	0.058126	0.0780387	0.125344	0.376464	1.12422	0.367384	0.128109	0.105217	0.133154	0.193275	0.402721	0.22564
Bin387	1280	2454530	d__Bacteria;p__Pseudomonadota;c__Gammaproteobacteria;o__Pseudomonadales;f__HTCC2089;g__RGAU01;s__	75.98	9.05	3.35003	3.61526	3.55001	2.80379	2.75802	2.29104	1.0445	1.94571	0.954059	0.93224	0.998413	0.987989	2.43474	1.89965	2.73126	2.52997	3.95942	2.2824	1.91739	0.976674	1.23149	0.914757	1.75195	0.864085
Bin388	212	1563830	d__Bacteria;p__Pseudomonadota;c__Gammaproteobacteria;o__Pseudomonadales;f__Porticoccaceae;g__HTCC2207;s__	80.1	9.98	0.00159777	0.0642831	0.0288898	0.114962	0.341704	0.00759285	0.00171248	0.0153648	0.0115238	0.0698367	0.0952859	0.0241857	0.000892191	0.00248831	0.00570951	0.0256074	0.61611	0.10829	0.00202965	0.00349875	0.00549962	0.0242438	0.0916813	0.0505328
Bin389	1843	4072936	d__Bacteria;p__Latescibacterota;c__UBA2968;o__UBA8231;f__UBA8231;g__GCA-2693325;s__	72.45	3.56	0.0203128	0.0230054	0.0171692	0.0526258	0.0230239	0.0138675	0.0170954	0.0257215	0.0206483	0.0458854	0.0295433	0.0192961	0.0142163	0.017038	0.0161492	0.0216479	0.0576234	0.0333204	0.013248	0.0191909	0.0219283	0.0188239	0.0462791	0.0359883
Bin390	467	1490826	d__Bacteria;p__Pseudomonadota;c__Alphaproteobacteria;o__Puniceispirillales;f__Puniceispirillaceae;g__JADHLI01;s__	80.57	1.09	2.90025	7.94642	4.43289	7.41091	6.08185	3.22009	0.786196	0.976703	1.00533	1.99203	0.786007	1.37954	4.69274	3.80279	3.60843	5.45522	13.0693	5.1623	0.908034	1.41298	1.07923	1.47839	1.31546	1.4624
Bin391	963	2514067	d__Bacteria;p__Pseudomonadota;c__Gammaproteobacteria;o__Pseudomonadales;f__DSM-6294;g__Oleibacter;s__	70.84	8.04	0.0308098	0.0680519	0.0620369	0.0434616	0.140556	0.0436558	0.126406	0.139538	0.0696907	0.0557527	0.232075	0.0623263	0.0308009	0.0247649	0.0645188	0.0462489	0.0464877	0.0813206	0.0296689	0.0438376	0.0773659	0.0371983	0.042273	0.0917642
Bin392	505	4329527	d__Bacteria;p__Cyanobacteriota;c__Sericytochromatia;o__UBA7694;f__UBA7694;g__JACYMC01;s__	90.65	4.7	0.0416165	0.026023	0.0783081	0.0269305	0.429336	0.520268	0.115669	0.103226	0.280732	0.0652885	0.966272	0.471398	0.0246529	0.0122084	0.0248849	0.0340768	0.0916275	0.159025	0.117481	0.0606601	0.104366	0.0900985	0.177387	0.390221
Bin393	1598	2925258	d__Bacteria;p__Pseudomonadota;c__Gammaproteobacteria;o__Enterobacterales_A;f__Alteromonadaceae;g__Alteromonas;s__Alteromonas abrolhosensis	72.45	5.59	0.0249605	0.19906	0.154444	0.0490474	0.568069	0.197909	0.184927	0.594691	0.662605	0.146343	1.46935	0.485614	0.0182438	0.0315932	0.0384587	0.074092	0.18791	0.186672	0.081378	0.122111	0.229099	0.267852	0.265969	0.623079
Bin394	788	1514033	d__Bacteria;p__Bacteroidota;c__Bacteroidia;o__Flavobacteriales;f__Schleiferiaceae;g__UBA10364;s__	79.05	5.61	7.35842	12.9234	6.9727	7.05913	6.9751	4.72335	3.01993	3.83042	2.66029	3.89715	2.50855	3.00812	10.4484	7.7141	8.45928	5.38947	12.1275	6.82219	2.98108	4.00205	4.14852	2.60484	2.35616	3.78244
Bin395	1336	2609194	d__Bacteria;p__Pseudomonadota;c__Gammaproteobacteria;o__Pseudomonadales;f__DSM-6294;g__Oleibacter;s__	74.78	6.23	0.0339427	0.0658616	0.0620336	0.0537846	0.168291	0.0493208	0.107086	0.159499	0.106672	0.0857283	0.259006	0.093752	0.029678	0.036663	0.0519006	0.0566795	0.0874006	0.0870993	0.0517002	0.0850778	0.103704	0.0858919	0.0668617	0.132384
Bin396	904	1703814	d__Bacteria;p__Actinomycetota;c__Acidimicrobiia;o__Acidimicrobiales;f__Ilumatobacteraceae;g__Casp-actino5;s__	77.35	3.9	30.0375	30.975	37.4716	31.9221	32.3207	42.3395	8.51224	9.65679	13.1749	16.4477	16.5598	22.2468	27.9094	28.0345	35.9757	29.7221	23.9224	31.4644	8.20837	14.4632	12.2308	15.3691	10.8122	20.6332
Bin397	150	1942193	d__Bacteria;p__Bacteroidota;c__Bacteroidia;o__Flavobacteriales;f__Flavobacteriaceae;g__MS024-2A;s__MS024-2A sp023257625	98.53	0.67	29.7081	29.5307	57.773	36.7965	105.276	103.865	9.04214	4.04599	10.5722	19.3425	10.2679	40.635	22.7648	43.0968	34.3102	45.7471	43.3242	102.365	5.9985	21.3141	15.522	18.9729	5.53861	24.3067
Bin398	559	1750926	d__Bacteria;p__Pseudomonadota;c__Gammaproteobacteria;o__Pseudomonadales;f__Porticoccaceae;g__HTCC2207;s__	71.03	3.77	0.0916477	2.71363	0.823894	3.10028	1.88844	0.0861435	0.047924	0.525865	0.217285	1.14075	0.458284	0.0827583	0.0378506	0.164274	0.35084	1.14135	7.36956	1.45412	0.0158617	0.0803542	0.193078	0.454236	1.17788	0.544509
Bin399	499	3388627	d__Bacteria;p__Bacteroidota;c__Bacteroidia;o__Flavobacteriales;f__Flavobacteriaceae;g__Leeuwenhoekiella;s__	95.51	2.28	0.0287571	0.0306738	0.026549	0.0140105	0.0505149	0.0360823	0.0555842	0.0606969	0.0522953	0.0317122	0.066064	0.0460957	0.0224399	0.0167466	0.0156338	0.0207327	0.0600067	0.03418	0.0498776	0.0279104	0.0355326	0.0432616	0.0319547	0.0447605
Bin400	599	1649183	d__Bacteria;p__Bacteroidota;c__Bacteroidia;o__Flavobacteriales;f__Schleiferiaceae;g__TMED14;s__	86.38	3.1	25.2099	29.8766	27.1636	24.9484	23.8735	21.5374	14.9318	13.5241	12.7954	20.1093	15.1719	17.9076	29.0949	37.0513	40.1056	21.6526	17.8306	29.3624	12.9954	30.0112	25.2153	14.6675	8.30273	24.436
Bin401	321	2472765	d__Bacteria;p__Pseudomonadota;c__Gammaproteobacteria;o__Enterobacterales_A;f__Alteromonadaceae;g__Idiomarina;s__Idiomarina sp002685255	95.44	2.69	0.119684	0.0952685	0.121221	0.046164	0.170593	0.0353003	0.361363	0.290345	0.357108	0.0845536	0.50274	0.0711144	0.0581168	0.0260965	0.0385154	0.0140638	0.0318937	0.0450653	0.112635	0.0796566	0.110496	0.0596255	0.0802817	0.089431
Bin402	972	2456765	d__Bacteria;p__Pseudomonadota;c__Alphaproteobacteria;o__UBA7985;f__UBA7985;g__UBA7985;s__	82.43	2.29	0.217874	0.654855	0.287356	0.581731	0.241743	0.125009	1.17145	3.21225	1.86482	2.14092	2.01409	0.667791	0.308662	0.215016	0.179415	0.327433	0.629265	0.247033	2.10071	1.1565	1.48242	1.75138	3.89821	1.42802
Bin403	611	1809600	d__Bacteria;p__Verrucomicrobiota;c__Verrucomicrobiae;o__Verrucomicrobiales;f__Akkermansiaceae;g__Oceaniferula;s__	85.77	4.94	0.544024	0.517582	0.334764	0.949119	0.933266	1.11956	0.897804	1.3602	1.06448	2.23818	2.57318	3.62672	0.594841	0.27005	0.301143	0.551104	2.10138	1.48779	0.886642	0.936442	1.12529	1.77991	2.61015	3.25093
Bin404	611	1407433	d__Bacteria;p__Bacteroidota;c__Bacteroidia;o__Flavobacteriales;f__Schleiferiaceae;g__UBA10364;s__	71	5.69	8.18383	15.0766	7.37353	7.96188	6.99829	4.66862	2.8624	4.09869	2.38375	3.87405	2.2676	2.81611	12.2967	8.4555	9.6037	5.70357	12.2052	6.84203	2.84773	3.92863	4.07164	2.36514	2.08084	3.63922
Bin405	902	2731871	d__Bacteria;p__Verrucomicrobiota;c__Verrucomicrobiae;o__Pedosphaerales;f__UBA1096;g__UBA1096;s__UBA1096 sp002453165	76.31	6.1	0.00548776	0.0143027	0.00905976	0.039741	0.0139484	0.0016446	0.013724	0.0418662	0.0252873	0.113732	0.04379	0.00970937	0.00255363	0.00261141	0.00522935	0.00848661	0.0450422	0.0319048	0.00551878	0.0100141	0.0191314	0.0237469	0.0499129	0.0634527
Bin406	134	1221686	d__Bacteria;p__Pseudomonadota;c__Gammaproteobacteria;o__Comchoanobacterales;f__GCA-002691585;g__;s__	77.23	0.34	0.0188617	0.0220465	0.0189727	0.0428618	0.0545838	0.0378264	0.0168059	0.0298951	0.0335999	0.0315512	0.0561184	0.0916712	0.00913646	0.00955555	0.0112064	0.0184022	0.0793323	0.0646404	0.00519613	0.012796	0.0151627	0.0186201	0.0517029	0.0490354
Bin407	876	1956559	d__Bacteria;p__Pseudomonadota;c__Gammaproteobacteria;o__Enterobacterales_A;f__Alteromonadaceae;g__Idiomarina;s__Idiomarina aquatica	76.78	3.09	0.126429	0.11226	0.091159	0.104376	0.266269	0.193053	0.527878	0.46372	0.507612	0.267751	0.514883	0.368545	0.127111	0.106238	0.0441135	0.0764834	0.241607	0.118694	0.438412	0.344365	0.436528	0.422428	0.637985	0.334518
Bin408	1926	4333755	d__Bacteria;p__Latescibacterota;c__UBA2968;o__UBA8231;f__UBA8231;g__GCA-2693325;s__	79.56	4.01	0.0178091	0.0276607	0.0215749	0.0701604	0.0256224	0.0157728	0.0232759	0.0352622	0.0300326	0.0566	0.0390652	0.028449	0.0162583	0.0172098	0.015658	0.026019	0.0718053	0.0400212	0.0223381	0.0248896	0.0257989	0.0278002	0.0578376	0.0567629
Bin409	641	1360491	d__Bacteria;p__Bacteroidota;c__Bacteroidia;o__Flavobacteriales;f__UBA7312;g__UBA8444;s__UBA8444 sp003454845	72.02	5.57	0.0342827	0.729986	0.355178	1.08179	0.669797	0.0377413	0.0597088	0.43376	0.300982	1.30972	0.236024	0.0732922	0.0279459	0.0255036	0.0872859	0.401241	3.35903	0.750936	0.0402442	0.0488346	0.177977	0.461977	0.655149	0.482016
Bin410	690	1515113	d__Bacteria;p__Bacteroidota;c__Bacteroidia;o__Flavobacteriales;f__Schleiferiaceae;g__TMED14;s__	79.27	3.99	24.1637	28.6712	25.7696	23.5475	23.1741	20.8811	14.4779	13.121	12.3893	18.9068	14.7774	17.4795	27.715	34.9503	38.0937	20.3179	17.3185	28.4469	12.3987	28.3302	24.0302	13.9118	7.9568	23.5913
Bin411	1495	3220106	d__Bacteria;p__Pseudomonadota;c__Gammaproteobacteria;o__Pseudomonadales;f__HTCC2089;g__UBA9659;s__	74.68	6.62	0.134412	0.243153	0.16031	0.722876	0.178058	0.114809	0.137223	0.315785	0.180642	0.698631	0.290904	0.172829	0.120129	0.116211	0.132817	0.226796	0.597979	0.335526	0.118036	0.170401	0.188604	0.303766	0.587849	0.58661
Bin412	1320	2810514	d__Bacteria;p__Verrucomicrobiota;c__Verrucomicrobiae;o__Pedosphaerales;f__UBA1096;g__UBA1096;s__UBA1096 sp002453165	75.86	5.57	0.0037537	0.0101232	0.00824713	0.0358964	0.01377	0.0021695	0.00508191	0.0352231	0.0249359	0.105563	0.044556	0.0055927	0.0014893	0.00288448	0.00550661	0.00899906	0.0354988	0.0296592	0.00479969	0.00695278	0.0138882	0.0224829	0.0449489	0.0687066
Bin413	738	1624162	d__Bacteria;p__Bacteroidota;c__Rhodothermia;o__Balneolales;f__Balneolaceae;g__;s__	71.27	5.14	2.68984	2.9698	3.85442	1.46371	3.4866	2.18099	0.74089	0.375769	0.821702	0.647973	0.638348	1.22848	2.18671	2.05806	3.35654	2.28697	2.50131	2.27444	0.458761	0.864333	1.14827	0.83413	0.508048	1.02766
Bin414	1191	2549099	d__Bacteria;p__Planctomycetota;c__Phycisphaerae;o__Phycisphaerales;f__SM1A02;g__VGXO01;s__	79.8	9.22	0.532688	0.921329	1.04137	1.19609	0.88173	0.805597	1.6459	3.15245	3.90403	3.80461	5.56899	2.66362	0.649424	0.861603	0.718985	1.13331	0.610386	0.784934	2.33684	3.03443	2.74767	3.10584	2.47989	3.73413
Bin415	2527	5165141	d__Bacteria;p__Planctomycetota;c__Planctomycetia;o__Planctomycetales;f__Planctomycetaceae;g__SXXK01;s__SXXK01 sp023260695	82	6.81	0.15953	0.164075	0.160486	0.207624	0.246394	0.301088	0.444683	0.580749	0.55553	0.538329	1.0532	1.53242	0.114263	0.176227	0.114494	0.228103	0.210452	0.287945	0.360102	0.390731	0.329561	0.65556	0.621546	0.911192
Bin416	630	2082894	d__Bacteria;p__Pseudomonadota;c__Gammaproteobacteria;o__Steroidobacterales;f__Steroidobacteraceae;g__UBA964;s__	79.68	8.16	5.64319	7.03045	10.2484	5.32093	7.24087	4.74436	1.32301	0.903026	1.67225	1.63552	1.70488	2.08422	5.80094	6.13506	8.34445	7.2718	6.25774	4.7923	1.18594	2.05457	2.29927	1.98525	1.50953	2.03713
Bin417	972	3200664	d__Bacteria;p__Pseudomonadota;c__Gammaproteobacteria;o__Enterobacterales_A;f__Alteromonadaceae;g__Alteromonas;s__Alteromonas abrolhosensis	81.17	5.01	0.0128376	0.198644	0.163248	0.0411187	0.702235	0.193012	0.0914801	0.48136	0.623107	0.0868558	1.77438	0.466696	0.0128597	0.0142854	0.0258507	0.053888	0.11014	0.169239	0.0238002	0.0581221	0.138282	0.143987	0.171036	0.586589
Bin418	509	2269129	d__Bacteria;p__Pseudomonadota;c__Gammaproteobacteria;o__Pseudomonadales;f__Halieaceae;g__Luminiphilus;s__	71.81	9.12	27.5146	29.158	26.4746	21.2867	18.1114	14.9449	4.59058	2.49394	3.50549	4.78493	2.66714	5.30828	21.9437	20.1317	22.8513	20.7089	22.6387	12.8659	4.0215	5.02988	4.38702	4.18597	4.82456	3.37925
Bin419	801	2078924	d__Bacteria;p__Pseudomonadota;c__Alphaproteobacteria;o__Sphingomonadales;f__Sphingomonadaceae;g__Qipengyuania;s__Qipengyuania gaetbuli	70.99	9.66	0.353223	0.465127	0.449565	0.616934	0.587827	0.90459	0.668993	0.866378	0.786432	0.884919	1.57656	1.94431	0.347144	0.30666	0.415743	0.585822	0.62137	0.79785	0.611086	0.466592	0.656189	1.14163	1.39088	2.34665
Bin420	1394	2720014	d__Bacteria;p__Pseudomonadota;c__Alphaproteobacteria;o__Rhodobacterales;f__Rhodobacteraceae;g__Thalassococcus;s__Thalassococcus halodurans	74.67	4.95	0.071856	0.0495106	0.055751	0.0300319	0.231152	0.0829424	0.0918924	0.0946979	0.125515	0.0485254	1.18491	0.142303	0.037189	0.0237244	0.0365462	0.0321572	0.0597358	0.0852712	0.0840178	0.0523003	0.0559417	0.0669051	0.127538	0.158386
Bin421	297	2643202	d__Bacteria;p__Bacteroidota;c__Bacteroidia;o__Flavobacteriales;f__UA16;g__UBA8752;s__	95.43	0.45	15.5574	12.3629	7.67866	15.3718	8.98892	14.3543	60.7999	55.5457	38.1049	57.2365	58.2588	56.8814	12.935	13.9196	11.4254	11.1587	11.6268	15.2702	53.1941	70.6484	67.6579	41.8133	33.4779	73.5191
Bin422	470	1985324	d__Bacteria;p__Pseudomonadota;c__Gammaproteobacteria;o__Pseudomonadales;f__Halieaceae;g__Luminiphilus;s__	76.24	1.04	20.6194	22.1856	19.2895	18.0588	13.9579	11.7373	3.37767	1.94032	2.70805	3.92954	2.31864	4.21323	18.0775	15.7485	18.1009	16.0418	16.5576	10.6909	3.12234	3.82683	3.23902	3.2719	3.91638	2.81328
Bin423	833	1763563	d__Bacteria;p__Pseudomonadota;c__Alphaproteobacteria;o__Puniceispirillales;f__Puniceispirillaceae;g__UBA3439;s__	72.87	5.28	1.59093	1.29385	1.32901	1.27497	1.71759	1.73018	0.380139	0.145511	0.288394	0.379181	0.245549	0.670692	1.08525	1.33015	1.20631	1.26224	2.20014	1.44105	0.238021	0.406427	0.30536	0.399385	0.32974	0.392446
Bin424	483	2847223	d__Bacteria;p__Pseudomonadota;c__Alphaproteobacteria;o__Caulobacterales;f__Maricaulaceae;g__Oceanicaulis;s__Oceanicaulis sp000152745	95.78	1.16	1.36365	1.06255	1.30101	1.19481	0.736083	0.711552	0.629244	0.625167	0.779575	0.86438	1.15728	0.723888	0.965121	0.664671	0.663981	0.626748	0.54881	0.641316	0.286777	0.316253	0.365034	0.41427	0.470104	0.833322
Bin425	1206	2225600	d__Bacteria;p__Pseudomonadota;c__Alphaproteobacteria;o__Rhodobacterales;f__Rhodobacteraceae;g__HIMB11;s__HIMB11 sp018222665	73.34	4.43	0.866462	1.22723	0.860526	1.60444	1.4814	0.933364	0.309644	0.212469	0.261362	0.692244	0.32565	0.522186	0.961826	0.659593	0.670107	1.07328	2.23181	1.28776	0.28915	0.351904	0.328171	0.461459	0.623931	0.572983
Bin426	1656	3204018	d__Bacteria;p__Pseudomonadota;c__Gammaproteobacteria;o__Enterobacterales_A;f__Alteromonadaceae;g__Alteromonas;s__Alteromonas abrolhosensis	76.65	9.25	0.011871	0.215603	0.137941	0.0428189	0.545218	0.179488	0.0911057	0.565149	0.607768	0.101712	1.4509	0.481538	0.017854	0.0209502	0.0300037	0.0623832	0.124704	0.177187	0.024023	0.0648919	0.1497	0.170658	0.185251	0.664145
Bin427	1493	2638947	d__Bacteria;p__Planctomycetota;c__Phycisphaerae;o__Phycisphaerales;f__SM1A02;g__VGXO01;s__	73.85	7.54	1.04383	1.65198	1.82023	1.98043	1.36781	1.46951	2.31511	4.91604	5.40817	5.33247	7.37373	3.68286	1.17823	1.44212	1.42995	1.78238	0.983693	1.32324	3.08478	4.20119	3.74064	4.27012	3.48358	5.15981
Bin428	729	1253413	d__Bacteria;p__Actinomycetota;c__Acidimicrobiia;o__Acidimicrobiales;f__Ilumatobacteraceae;g__BACL27;s__BACL27 sp014190055	70.54	4.97	0.376545	0.138616	0.0896413	0.97535	0.459581	0.254754	0.339717	0.053676	0.0798765	0.534908	0.466048	0.264525	0.288306	0.412648	0.339791	0.62133	0.563633	0.896293	0.176628	0.318039	0.148317	0.343482	0.313564	0.684881
Bin429	1704	3547164	d__Bacteria;p__Planctomycetota;c__UBA1135;o__UBA2386;f__UBA2386;g__GCA-2684655;s__	73.41	4.3	0.881838	1.11522	0.66341	1.25488	0.366419	0.431729	3.61231	4.56991	3.12365	5.00309	3.14807	1.76004	0.744393	0.690846	0.543198	0.862754	0.785269	0.535135	3.45261	2.60856	2.30431	2.63787	4.27484	3.01206
Bin430	1194	2362977	d__Bacteria;p__Bacteroidota;c__Bacteroidia;o__Flavobacteriales;f__UA16;g__;s__	74.64	7.51	0.982807	2.45994	1.51442	1.12292	1.73077	1.37793	3.38071	9.70564	7.04394	3.19969	8.06318	3.97703	0.787669	0.888573	1.13647	1.25438	2.20057	1.35548	3.07868	3.34687	6.84231	3.9156	5.98265	4.65315
Bin431	844	1664028	d__Bacteria;p__Bacteroidota;c__Rhodothermia;o__Balneolales;f__Balneolaceae;g__;s__	82.44	7.48	2.28872	2.57471	3.40511	1.32795	3.1671	2.02923	0.714556	0.381206	0.827887	0.58928	0.610863	1.19285	1.86601	1.80609	2.86136	2.01432	2.28007	2.11748	0.444909	0.812154	1.07027	0.842499	0.5254	0.986184
Bin432	2805	4830981	d__Bacteria;p__Planctomycetota;c__Planctomycetia;o__Planctomycetales;f__Planctomycetaceae;g__SXXK01;s__SXXK01 sp023260695	73.48	8.03	0.192231	0.214529	0.210865	0.220757	0.301026	0.352538	0.61606	0.870998	0.81011	0.712294	1.37542	1.95972	0.127726	0.19627	0.135967	0.264532	0.280475	0.330989	0.487997	0.510953	0.468212	0.928844	0.849456	1.17553
Bin433	668	1927898	d__Bacteria;p__Pseudomonadota;c__Gammaproteobacteria;o__Steroidobacterales;f__Steroidobacteraceae;g__UBA964;s__	70.36	7.79	5.73601	6.96031	9.9736	5.40015	7.2861	4.98779	1.34603	1.00255	1.77034	1.73187	1.84158	2.21255	5.8197	6.08501	8.03672	7.26553	6.33673	5.06956	1.17674	2.08434	2.28647	2.09547	1.61945	2.1143
Bin434	1437	2890159	d__Bacteria;p__Pseudomonadota;c__Gammaproteobacteria;o__Enterobacterales_A;f__Alteromonadaceae;g__Alteromonas;s__Alteromonas abrolhosensis	81.47	4.87	0.0303548	0.206728	0.155232	0.0594267	0.556839	0.208307	0.121385	0.51545	0.588552	0.117001	1.41216	0.49882	0.0266721	0.0374746	0.0412943	0.0718317	0.166192	0.204119	0.0439287	0.084109	0.183811	0.196479	0.212307	0.711351
Bin435	780	1656797	d__Bacteria;p__Actinomycetota;c__Acidimicrobiia;o__Acidimicrobiales;f__Ilumatobacteraceae;g__Casp-actino5;s__	79.04	3.02	28.3263	29.8352	34.1118	30.4941	24.6733	37.7725	3.07598	2.22529	3.51152	5.92064	4.87614	13.5557	27.2085	25.832	35.9608	26.3005	12.3316	25.2768	4.56525	5.15178	4.1037	5.37302	5.19221	9.17519
Bin436	881	2010433	d__Bacteria;p__Bacteroidota;c__Bacteroidia;o__Flavobacteriales;f__UA16;g__UBA8752;s__	71.37	4.31	0.0799559	0.142839	0.0674165	0.339292	0.11239	0.103916	0.368981	0.718054	0.341624	1.45336	0.636796	0.435631	0.0754722	0.0795189	0.0784609	0.124406	0.265381	0.189127	0.395088	0.400842	0.49229	0.474807	0.711155	0.938621
Bin437	1636	3594418	d__Bacteria;p__Verrucomicrobiota;c__Verrucomicrobiae;o__Pedosphaerales;f__UBA1096;g__UBA1096;s__	82.98	4.84	0.00733765	0.0151976	0.0127877	0.0505996	0.0184694	0.00392841	0.0136593	0.0454566	0.0337031	0.137459	0.0529394	0.0133923	0.00582251	0.0055934	0.00927377	0.0157343	0.0552494	0.0412553	0.0072851	0.0067412	0.0202462	0.0269554	0.0658291	0.0829772
Bin438	428	1285227	d__Bacteria;p__Bacteroidota;c__Bacteroidia;o__Flavobacteriales;f__Schleiferiaceae;g__TMED14;s__	73.28	1.63	24.7647	29.0705	26.2851	23.9252	22.7547	20.4224	14.6157	13.0323	12.3852	18.9941	14.2543	16.8064	28.277	35.9546	39.2407	20.6624	17.3676	28.021	12.5963	28.8692	24.3288	14.1013	8.26446	23.1915
Bin439	449	1894160	d__Bacteria;p__SAR324;c__SAR324;o__SAR324;f__NAC60-12;g__Arctic96AD-7;s__Arctic96AD-7 sp002704555	70.08	0.47	0.00175884	0.00861177	0.00311108	0.0328051	0.0187028	0.00372734	0.0061266	0.0324743	0.0280138	0.0672158	0.0650032	0.0344899	0.0014732	0.00136958	0.00565657	0.00704721	0.0960642	0.0525004	0.00251353	0.00330124	0.0157172	0.0093407	0.1011	0.0679636
Bin440	455	2538649	d__Bacteria;p__Bacteroidota;c__Rhodothermia;o__Balneolales;f__Balneolaceae;g__HXMU1420-13;s__	77.5	0.3	0.0686782	0.108337	0.0888271	0.0951572	0.153032	0.0554951	0.0425477	0.0719329	0.0583677	0.123539	0.0923168	0.0801042	0.0442426	0.0481561	0.0624873	0.0622673	0.171611	0.109451	0.0550123	0.0572683	0.100853	0.102549	0.117692	0.200328
Bin441	388	3676703	d__Bacteria;p__Pseudomonadota;c__Gammaproteobacteria;o__Pseudomonadales;f__Oleiphilaceae;g__Marinobacter;s__	91.49	1.49	0.179336	0.142694	0.147454	0.130362	0.0699569	0.0576946	0.169954	0.152662	0.110828	0.13057	0.32575	0.0808266	0.72974	0.250833	0.171368	0.0628663	0.048715	0.0494007	0.138125	0.12713	0.102204	0.070578	0.0681735	0.105214
Bin442	1372	3010161	d__Bacteria;p__Pseudomonadota;c__Alphaproteobacteria;o__Rhodobacterales;f__Rhodobacteraceae;g__Phaeobacter;s__Phaeobacter italicus	74.04	2.81	0.189809	0.152992	0.0576858	0.0448807	0.0891067	0.0644998	0.244064	0.419549	0.149671	0.0832337	0.478758	0.146046	0.0568957	0.0912445	0.0785051	0.0785373	0.0661308	0.0736512	0.107289	0.223832	0.14	0.183608	0.208839	0.186098
Bin443	902	4278794	d__Bacteria;p__Pseudomonadota;c__Gammaproteobacteria;o__Enterobacterales_A;f__Alteromonadaceae;g__Alteromonas;s__Alteromonas abrolhosensis	89.66	3.54	0.0062289	0.233349	0.172337	0.0238232	1.11675	0.174304	0.0492361	0.454189	0.675989	0.0591015	2.61207	0.444155	0.0109237	0.01349	0.0201022	0.0403098	0.0978215	0.160842	0.0192869	0.0409195	0.0974088	0.115583	0.153481	0.470809
Bin444	679	2008601	d__Bacteria;p__Pseudomonadota;c__Alphaproteobacteria;o__Sphingomonadales;f__Sphingomonadaceae;g__Qipengyuania;s__Qipengyuania gaetbuli_A	72.36	2.65	0.200141	0.361106	0.353428	0.537557	0.370825	0.8527	0.341319	0.576115	0.539819	0.750748	1.50254	2.21194	0.200922	0.196638	0.337393	0.554216	0.340603	0.715698	0.297871	0.240102	0.400844	1.00795	1.21096	2.68549
Bin445	1454	3417154	d__Bacteria;p__Verrucomicrobiota;c__Verrucomicrobiae;o__Pedosphaerales;f__UBA1096;g__UBA1096;s__	82.73	5.3	0.00690583	0.0178732	0.0149457	0.0499554	0.0209085	0.00507133	0.0148903	0.0475334	0.0372094	0.122713	0.0532289	0.015237	0.00510379	0.00559887	0.00749033	0.0172701	0.0539445	0.0392869	0.0125395	0.0123519	0.0183924	0.0322986	0.0733516	0.0831786
Bin446	652	2556014	d__Bacteria;p__Bacteroidota;c__Bacteroidia;o__Flavobacteriales;f__Flavobacteriaceae;g__Mesoflavibacter;s__Mesoflavibacter profundi	85.92	3.83	0.0137944	0.0194423	0.0287419	0.0271787	0.483465	0.497569	0.048545	0.0763325	0.10145	0.0466121	0.88022	0.996037	0.00900675	0.00989565	0.0101303	0.031197	0.165985	0.241217	0.0282506	0.0290512	0.0297655	0.068561	0.0643302	0.243099
Bin447	1069	3888405	d__Bacteria;p__Pseudomonadota;c__Gammaproteobacteria;o__HK1;f__HK1;g__WLWT01;s__	72.21	6.88	0.063045	0.16351	0.105277	0.575024	0.11997	0.0826968	0.0831055	0.196999	0.125392	0.619561	0.220396	0.142999	0.0644081	0.0751391	0.100881	0.150325	0.313153	0.240701	0.0881581	0.11277	0.1453	0.172689	0.370269	0.431704
Bin448	723	2401348	d__Bacteria;p__Pseudomonadota;c__Gammaproteobacteria;o__Enterobacterales_A;f__Vibrionaceae;g__Vibrio;s__Vibrio caribbeanicus	70.67	1.59	0.140007	0.654644	0.29137	0.84229	0.576093	0.170926	0.081039	0.222134	0.118824	0.467444	0.198104	0.171005	0.152518	0.108031	0.209335	0.379021	1.671	0.523006	0.0532011	0.0807236	0.138302	0.17753	0.522737	0.747607
Bin449	151	2125763	d__Bacteria;p__Pseudomonadota;c__Alphaproteobacteria;o__Sphingomonadales;f__Sphingomonadaceae;g__Erythrobacter;s__Erythrobacter sp003149575	98.41	0.42	34.2349	36.1467	28.887	26.7119	31.6209	39.3794	8.8996	3.98687	7.12869	9.31413	9.39901	22.3433	37.1733	25.4192	37.4941	24.4722	17.0349	37.4988	10.8229	8.33567	6.88631	8.83549	7.76382	15.4071
Bin450	527	1056600	d__Bacteria;p__Actinomycetota;c__Actinomycetia;o__Actinomycetales;f__Microbacteriaceae;g__Aquiluna;s__	74.31	6.25	17.6524	17.6739	21.8731	17.0759	26.7539	25.0243	2.19409	0.906904	2.54039	3.11635	3.17944	11.2898	15.4689	13.814	19.8421	16.5306	13.1269	23.9976	1.88876	2.7571	2.96726	4.09934	3.00234	7.80426
Bin451	1035	2728921	d__Bacteria;p__Pseudomonadota;c__Gammaproteobacteria;o__Enterobacterales_A;f__GCA-2746155;g__;s__	74.15	8.43	0.122998	0.515592	0.290082	0.533821	0.357051	0.0838477	0.282628	0.658961	0.439521	0.841714	0.486568	0.226797	0.211285	0.128573	0.155305	0.309195	0.859512	0.308461	0.321017	0.287572	0.41286	0.46372	0.71313	0.634045
Bin452	215	1185719	d__Bacteria;p__Pseudomonadota;c__Gammaproteobacteria;o__Comchoanobacterales;f__UBA729;g__;s__	79.17	1.39	0.0119413	0.0803032	0.0473795	0.155744	0.24881	0.0129913	0.0120457	0.0478241	0.0557283	0.107376	0.131571	0.031484	0.0094136	0.0101189	0.0240966	0.0761381	0.258439	0.15935	0.0147228	0.0105473	0.0245499	0.0497386	0.136983	0.0870712
Bin453	830	2172450	d__Bacteria;p__Verrucomicrobiota;c__Verrucomicrobiae;o__Verrucomicrobiales;f__Akkermansiaceae;g__Oceaniferula;s__	91.84	1.65	0.417504	0.608721	0.436178	0.850049	0.698869	0.959744	3.33697	3.94189	3.45042	3.51714	4.38952	4.50986	0.314056	0.301817	0.240844	0.581461	1.30121	0.892614	3.30449	2.6247	3.09828	3.82582	5.39555	4.32345
Bin454	677	2425195	d__Bacteria;p__Pseudomonadota;c__Gammaproteobacteria;o__Pseudomonadales;f__HTCC2089;g__UBA9926;s__UBA9926 sp023261215	70.09	1.92	16.1913	13.3682	15.78	21.518	17.4466	19.9289	6.03399	2.92394	4.12041	8.98436	3.71398	9.90866	11.3934	16.9772	12.678	17.4253	23.0777	19.1015	4.40041	9.93	6.59967	6.86706	5.11437	8.09288
Bin455	1136	2204002	d__Bacteria;p__Bacteroidota;c__Rhodothermia;o__Rhodothermales;f__BA12;g__;s__	72.96	5.43	12.5173	12.3915	14.3124	13.6153	20.0337	16.4278	5.9336	6.56255	7.94041	7.01201	11.3698	9.62094	8.65073	13.6358	12.0722	13.123	18.7737	16.5043	3.1607	8.12311	7.80111	6.73093	4.87296	9.03723
Bin456	1501	3548753	d__Bacteria;p__Verrucomicrobiota;c__Verrucomicrobiae;o__Opitutales;f__JABJCN01;g__JABJCN01;s__JABJCN01 sp913048125	73.9	8.53	0.0693138	0.147838	0.114024	0.298159	0.172641	0.0676423	0.220103	0.284645	0.341932	0.347576	0.267512	0.172188	0.0540598	0.055009	0.0638228	0.126108	0.488515	0.252365	0.224496	0.192504	0.27423	0.295577	0.422659	0.320017
Bin457	2244	4525236	d__Bacteria;p__Latescibacterota;c__UBA2968;o__UBA8231;f__UBA8231;g__GCA-2693325;s__	73.4	8.47	0.0154604	0.0297596	0.0152795	0.0733631	0.0298669	0.0124814	0.0136113	0.0265488	0.0265493	0.0721444	0.042823	0.0182358	0.0115621	0.0139019	0.0141405	0.0253062	0.0813655	0.0419473	0.0128006	0.0210728	0.0187132	0.0264377	0.0500728	0.0546427
Bin458	695	1791499	d__Archaea;p__Thermoplasmatota;c__Poseidoniia;o__Poseidoniales;f__Poseidoniaceae;g__MGIIa-L3;s__	71.87	3.3	0.237258	2.20538	0.72958	3.77696	1.11119	0.0935075	0.21775	0.877158	0.575059	1.68019	0.717741	0.106109	0.266742	0.666288	0.988147	1.1206	3.26851	1.65972	0.182929	0.334644	0.365223	0.469814	0.698445	0.847002
Bin459	1270	2337026	d__Bacteria;p__Pseudomonadota;c__Alphaproteobacteria;o__Rhodobacterales;f__Rhodobacteraceae;g__LGRT01;s__LGRT01 sp016778765	72.06	4.38	0.0869579	0.563257	0.287118	0.890717	0.449662	0.0657756	0.113063	0.182598	0.179071	0.384848	0.1835	0.0987852	0.0705968	0.0846407	0.121875	0.367808	1.1557	0.370324	0.106275	0.104016	0.138145	0.21342	0.410995	0.228246
Bin460	783	1583409	d__Bacteria;p__Bacteroidota;c__Bacteroidia;o__Flavobacteriales;f__Schleiferiaceae;g__TMED14;s__	82.73	5.96	23.8601	27.8852	25.224	22.5417	22.5654	20.7683	13.9279	12.4737	11.9605	18.2469	14.3238	17.163	26.9443	33.5104	37.1048	19.7596	17.3789	28.0098	12.1005	27.1423	22.8959	13.374	7.81812	22.746
Bin461	848	1642448	d__Bacteria;p__Pseudomonadota;c__Alphaproteobacteria;o__Puniceispirillales;f__Puniceispirillaceae;g__JADHLI01;s__	79.26	4.48	2.19201	6.19729	3.42904	5.61666	5.09645	2.73604	0.629919	0.814562	0.77598	1.55212	0.647001	1.16306	3.6307	2.93426	2.7741	4.16478	10.9499	4.35862	0.73773	1.076	0.879308	1.2029	1.0762	1.19975
Bin462	514	996260	d__Archaea;p__Thermoproteota;c__Nitrososphaeria;o__Nitrososphaerales;f__Nitrosopumilaceae;g__Nitrosopumilus;s__Nitrosopumilus sp008080815	78.73	3.88	18.7909	9.3998	16.2714	9.7394	20.2606	19.8923	10.6054	1.87929	4.07805	8.9791	3.11008	14.5758	12.5412	16.1597	10.732	14.539	28.0905	16.2608	5.46229	15.0849	11.2671	10.96	4.66356	8.5117
Bin463	2053	3897371	d__Bacteria;p__Latescibacterota;c__UBA2968;o__UBA8231;f__UBA8231;g__GCA-2693325;s__	72.07	9.09	0.0122523	0.0159629	0.0133057	0.0556235	0.022075	0.0100457	0.0158041	0.0258937	0.0297989	0.0555948	0.0364387	0.0219298	0.00939734	0.0116485	0.012753	0.0200994	0.0698494	0.0392491	0.014252	0.0164455	0.0190119	0.0293998	0.0481065	0.0488924
Bin464	1742	3501884	d__Bacteria;p__Verrucomicrobiota;c__Verrucomicrobiae;o__Pedosphaerales;f__UBA1096;g__UBA1096;s__	85	7.53	0.00673874	0.0147325	0.014584	0.0528339	0.0197225	0.00549847	0.0114711	0.0488534	0.047745	0.136588	0.0557367	0.0140267	0.00428306	0.0042596	0.00815899	0.0152473	0.0503329	0.0400068	0.0101967	0.0111602	0.0247485	0.0344042	0.0678548	0.0789822
Bin465	693	4021838	d__Bacteria;p__Verrucomicrobiota;c__Verrucomicrobiae;o__Pedosphaerales;f__AAA164-E04;g__UBA7971;s__UBA7971 sp002686885	94.93	2.03	1.82874	1.54859	1.52227	2.59841	1.49543	0.651674	2.44286	2.73124	2.4	3.81665	1.88296	0.963873	1.35045	1.13267	0.908372	1.92931	4.77771	1.32517	2.0166	2.13083	2.04698	2.81883	3.45869	1.8573
Bin466	535	1555922	d__Bacteria;p__Verrucomicrobiota;c__Verrucomicrobiae;o__Verrucomicrobiales;f__Akkermansiaceae;g__Oceaniferula;s__	70.51	2.27	0.0988516	0.232839	0.0929173	0.536451	0.302496	0.608865	0.390134	0.935222	0.507051	1.82348	1.88888	2.74593	0.0858615	0.122338	0.092199	0.289209	0.31817	0.475214	0.498771	0.575706	0.481324	1.23189	1.66767	2.25768
Bin467	1320	2916151	d__Bacteria;p__Pseudomonadota;c__Alphaproteobacteria;o__UBA7985;f__UBA7985;g__UBA7985;s__	83.51	6.08	0.237246	0.727051	0.320764	0.682224	0.284207	0.149225	1.23486	3.35187	1.94252	2.36622	2.11663	0.720927	0.319127	0.232518	0.207285	0.376556	0.752193	0.288054	2.23019	1.24047	1.54564	1.86262	4.08899	1.50421
Bin468	441	3165617	d__Bacteria;p__Pseudomonadota;c__Gammaproteobacteria;o__Pseudomonadales;f__HTCC2089;g__UBA9926;s__	85.69	1.51	0.0448151	0.109169	0.0860025	0.506938	0.1515	0.0616365	0.144097	0.187328	0.187547	0.328946	0.197569	0.150667	0.0352597	0.0472232	0.064402	0.125725	0.435681	0.260642	0.147892	0.105926	0.13835	0.162082	0.337624	0.245206
Bin469	913	2488526	d__Bacteria;p__Verrucomicrobiota;c__Verrucomicrobiae;o__Opitutales;f__JABJCN01;g__JABJCN01;s__JABJCN01 sp913048125	71.16	7.09	0.302224	0.402441	0.359623	0.461381	0.376709	0.197178	2.95618	2.85571	2.96268	1.49097	2.04292	1.223	0.237022	0.180085	0.134907	0.29234	1.06186	0.337436	2.39564	1.92509	2.56731	2.43221	3.78883	1.54527
Bin470	690	2152231	d__Bacteria;p__Pseudomonadota;c__Alphaproteobacteria;o__Sphingomonadales;f__Sphingomonadaceae;g__Qipengyuania;s__Qipengyuania gaetbuli_A	74.42	6.03	0.181883	0.332425	0.330024	0.534123	0.381073	0.85678	0.218997	0.42424	0.396802	0.705531	1.37366	2.08144	0.198534	0.194664	0.322621	0.527186	0.323391	0.731536	0.166648	0.153986	0.295402	0.853384	0.963376	2.52641
Bin471	1428	3201492	d__Bacteria;p__Verrucomicrobiota;c__Verrucomicrobiae;o__Pedosphaerales;f__UBA1096;g__UBA1096;s__UBA1096 sp002453165	88.35	6	0.0117069	0.0191957	0.0155843	0.0565918	0.0208291	0.00651559	0.02147	0.0597417	0.0437813	0.132804	0.056596	0.0167237	0.00849825	0.00739407	0.0117135	0.0193113	0.0538684	0.0434865	0.0257769	0.0178227	0.0256241	0.0297374	0.091446	0.0905734
Bin472	1316	2809605	d__Bacteria;p__Pseudomonadota;c__Alphaproteobacteria;o__Rhodobacterales;f__Rhodobacteraceae;g__Phaeobacter;s__Phaeobacter italicus	72.98	4.01	0.205335	0.161213	0.0792819	0.0606335	0.0977984	0.0821251	0.257355	0.425893	0.174608	0.0877201	0.46413	0.144059	0.0819381	0.098681	0.0924775	0.0902698	0.089452	0.0868202	0.144602	0.232854	0.160354	0.196114	0.24944	0.219796
Bin473	1364	2436481	d__Bacteria;p__Pseudomonadota;c__Gammaproteobacteria;o__Pseudomonadales;f__HTCC2089;g__RGAU01;s__	72.59	8.97	3.98617	4.16923	4.13291	3.2733	3.47123	2.965	1.40469	2.36406	1.30712	1.23398	1.35065	1.39428	2.759	2.32657	3.19577	2.98541	4.76658	2.87983	2.21265	1.28867	1.57351	1.26248	2.23651	1.26362
Bin474	600	1500609	d__Bacteria;p__Bacteroidota;c__Bacteroidia;o__Flavobacteriales;f__UBA7312;g__UBA8444;s__	70.5	5.38	0.0939849	0.697216	0.377253	1.05429	0.719144	0.10479	0.104698	0.616147	0.414989	1.46609	0.334731	0.155811	0.0767068	0.0888152	0.142801	0.438451	3.08749	0.841229	0.0692714	0.136991	0.266727	0.586151	0.56725	0.682055
Bin475	727	1886558	d__Bacteria;p__Actinomycetota;c__Acidimicrobiia;o__Acidimicrobiales;f__Ilumatobacteraceae;g__Casp-actino5;s__	82.67	3.06	47.2871	42.795	37.5646	49.5283	50.6358	82.1025	10.6195	5.43589	8.65507	16.0321	14.8512	42.8118	43.0563	37.087	46.3245	41.8275	25.7233	63.0197	12.9935	13.7711	9.74219	15.2483	13.0227	28.073
Bin476	1938	3756211	d__Bacteria;p__Planctomycetota;c__UBA1135;o__UBA2386;f__UBA2386;g__JADJWQ01;s__	72.86	3.93	6.09681	12.4766	11.024	14.6686	7.82815	8.51766	21.6861	55.8013	49.2135	51.8007	54.5692	31.7488	5.66894	8.85075	8.84936	11.2309	7.54543	9.4705	22.4533	33.9838	35.5349	33.4927	29.6433	47.7805
Bin477	1324	2505360	d__Bacteria;p__Pseudomonadota;c__Alphaproteobacteria;o__Rhodobacterales;f__Rhodobacteraceae;g__Limimaricola;s__Limimaricola variabilis	70.88	2.75	0.0463199	0.0690455	0.0509624	0.0607512	0.0788993	0.0646865	0.0876512	0.134652	0.138667	0.103734	0.187925	0.164886	0.0533232	0.0467251	0.0495374	0.0591688	0.0855236	0.0936277	0.146009	0.0655169	0.0942707	0.115346	0.160075	0.159492
Bin478	1307	3016753	d__Bacteria;p__Pseudomonadota;c__Gammaproteobacteria;o__Pseudomonadales;f__HTCC2089;g__UBA9659;s__	73.95	4.57	0.131785	0.232005	0.158224	0.718373	0.16164	0.108719	0.116587	0.307124	0.167928	0.721138	0.291729	0.166569	0.121174	0.112973	0.12924	0.226014	0.569152	0.32741	0.114419	0.168155	0.176537	0.275368	0.552032	0.591718
Bin479	1057	4881228	d__Bacteria;p__Myxococcota;c__UBA727;o__UBA727;f__;g__;s__	79.62	1.65	0.0227506	0.0756179	0.063904	0.192238	0.0912384	0.0158446	0.0779065	0.251049	0.166343	0.525012	0.30814	0.0913722	0.0107903	0.0130209	0.0243892	0.0623217	0.217632	0.145785	0.0651876	0.0595687	0.135128	0.204362	0.487419	0.519632
Bin480	1346	2901881	d__Bacteria;p__Verrucomicrobiota;c__Verrucomicrobiae;o__Pedosphaerales;f__UBA1096;g__UBA1096;s__	78.79	5.98	0.0040182	0.0103273	0.0101536	0.0394578	0.0130287	0.00243296	0.00399905	0.02749	0.028636	0.114314	0.0426709	0.00914054	0.00288482	0.0029054	0.0054358	0.011742	0.0389652	0.0330594	0.00519546	0.00754193	0.0129949	0.023517	0.0494073	0.0599549
Bin481	1632	3385605	d__Bacteria;p__Planctomycetota;c__UBA1135;o__UBA1135;f__GCA-002686595;g__GCA-2686945;s__	71.95	6.36	2.10918	4.36696	2.95444	4.01027	1.41577	1.86942	7.79849	20.7539	14.0812	15.1073	10.8619	7.54918	1.73343	2.02192	2.224	2.63406	2.89805	2.09772	8.84161	8.12686	9.41945	9.1229	10.4194	10.4001
Bin482	609	1410805	d__Bacteria;p__Actinomycetota;c__Acidimicrobiia;o__Acidimicrobiales;f__MedAcidi-G1;g__MedAcidi-G2B;s__MedAcidi-G2B sp003215175	72.72	3.62	0.123582	0.199247	0.191026	0.471622	0.278748	0.149903	0.330291	0.549091	0.51308	0.847803	1.20002	0.679626	0.113978	0.10734	0.16476	0.221602	0.420606	0.362389	0.308222	0.409986	0.460493	0.972817	1.0127	1.09272
Bin483	804	1480016	d__Bacteria;p__Bacteroidota;c__Bacteroidia;o__Flavobacteriales;f__Schleiferiaceae;g__UBA10364;s__	71.85	5.76	9.36024	14.7804	7.99087	7.38343	7.95246	5.73199	3.81192	5.03218	3.41751	4.41566	3.2015	3.9488	11.9553	7.91156	9.95962	5.74736	12.1337	7.7179	3.32304	4.26462	4.94164	2.86907	2.32089	4.71896
Bin484	2165	4130905	d__Bacteria;p__Latescibacterota;c__UBA2968;o__UBA8231;f__UBA8231;g__GCA-2693325;s__	73.92	3.46	0.0157265	0.0318658	0.0225393	0.0940564	0.0332945	0.0210531	0.0244189	0.0425777	0.0402324	0.101793	0.0777331	0.0334132	0.0126658	0.0160139	0.0191648	0.0317186	0.0960331	0.0547311	0.0207457	0.0310315	0.0339523	0.0475212	0.0878613	0.100125
Bin485	586	1419592	d__Bacteria;p__Bacteroidota;c__Bacteroidia;o__Flavobacteriales;f__UBA7430;g__UBA7430;s__	77.69	4.95	0.03442	0.0531778	0.0617132	0.0747564	0.234452	0.035944	0.0402448	0.071089	0.0712314	0.0859834	0.101025	0.0612445	0.0299767	0.0312946	0.0249488	0.0442935	0.270413	0.0733477	0.0268304	0.0335869	0.0470692	0.061723	0.0642706	0.0534226
Bin486	496	1074704	d__Bacteria;p__Actinomycetota;c__Actinomycetia;o__Actinomycetales;f__Microbacteriaceae;g__Aquiluna;s__	73.16	4.6	17.6999	18.0211	22.3743	17.3148	27.0932	25.1737	2.33156	0.865691	2.62615	3.27199	3.12913	11.4511	15.7186	14.2403	20.1196	16.8013	13.1401	24.2302	1.93742	2.79866	2.96529	4.04361	3.15141	7.83942
Bin487	579	1249947	d__Bacteria;p__Pseudomonadota;c__Alphaproteobacteria;o__Parvibaculales;f__RS24;g__UBA8337;s__UBA8337 sp009920875	74.22	6.83	3.84918	14.4487	6.85269	18.4339	11.2575	1.48783	0.369226	0.825059	0.807388	2.48198	1.61638	0.510083	5.05013	5.55597	5.927	9.01248	30.8573	8.14657	0.392326	0.916115	0.836795	1.41413	1.9235	1.53518
Bin488	1363	2724422	d__Bacteria;p__Verrucomicrobiota;c__Verrucomicrobiae;o__Pedosphaerales;f__UBA1096;g__UBA1096;s__UBA1096 sp002453165	77.9	3.61	0.0288386	0.0406583	0.0376359	0.068936	0.0445822	0.0266211	0.0586505	0.102306	0.0870938	0.166563	0.0934686	0.0528264	0.0220212	0.0258284	0.0249073	0.0363601	0.0756824	0.0579722	0.0742704	0.0562323	0.0701782	0.074528	0.121075	0.119533
Bin489	1312	3904175	d__Bacteria;p__Pseudomonadota;c__Gammaproteobacteria;o__Pseudomonadales;f__DSM-6294;g__Oleibacter;s__	74.92	4.97	42.6562	43.1133	41.7427	27.6374	30.5426	22.175	538.444	523.904	526.279	236.196	338.525	201.165	29.2229	19.0952	11.4933	28.8191	99.1998	15.1796	479.716	348.302	471.599	441.765	659.174	240.256
Bin490	640	1614051	d__Bacteria;p__Bacteroidota;c__Bacteroidia;o__Flavobacteriales;f__Schleiferiaceae;g__TMED14;s__	83.51	8.71	24.8793	29.4041	26.603	24.0153	23.239	21.0252	14.7641	13.1617	12.587	19.3421	14.6795	17.5356	28.5917	35.7324	39.0442	20.8943	17.5826	28.6738	12.6785	28.816	24.6464	14.2137	8.17472	23.736
Bin491	523	1937629	d__Bacteria;p__Bacteroidota;c__Bacteroidia;o__Flavobacteriales;f__Flavobacteriaceae;g__BACL21;s__	77.41	0	49.2336	47.0111	40.0535	45.0168	44.5776	53.4397	77.9378	44.4793	42.034	60.1704	32.9971	63.0528	35.7279	54.2285	46.6413	39.3481	36.8227	60.3845	55.366	98.3774	101.413	54.0373	25.5157	63.8491
Bin492	1657	4065129	d__Bacteria;p__Pseudomonadota;c__Gammaproteobacteria;o__Enterobacterales_A;f__Alteromonadaceae;g__Alteromonas;s__Alteromonas abrolhosensis	96.55	4.96	0.0676801	0.288167	0.207102	0.132504	0.794641	0.297381	0.124509	0.581381	0.58616	0.284461	1.95033	0.804139	0.081429	0.102584	0.096935	0.156061	0.314265	0.329959	0.0813976	0.143824	0.227679	0.300518	0.269575	1.18958
Bin493	1002	2782279	d__Bacteria;p__Pseudomonadota;c__Gammaproteobacteria;o__Pseudomonadales;f__HTCC2089;g__UBA9926;s__UBA9926 sp023261215	71.61	3.84	16.3886	13.4563	16.1868	21.4421	18.4736	20.4618	5.71261	2.75283	4.02196	8.69506	3.80985	10.0273	11.7044	17.3194	13.1551	17.8481	23.636	19.7898	4.12199	9.42279	6.32095	6.63042	4.9787	8.10513
Bin494	70	978373	d__Bacteria;p__Bacillota;c__Bacilli;o__Acholeplasmatales;f__Acholeplasmataceae;g__UBA8290;s__	96	0	2.70654	12.3618	5.99704	8.53983	13.5894	7.1549	6.08302	25.6141	11.5624	21.1011	10.0249	8.2488	5.39699	4.21893	4.71149	5.43447	26.8496	13.3113	7.13153	14.0345	20.1054	13.2408	7.99224	13.6113
Bin495	279	1288501	d__Bacteria;p__Pseudomonadota;c__Gammaproteobacteria;o__Pseudomonadales;f__Porticoccaceae;g__HTCC2207;s__	84.17	4.29	0.00452477	1.52152	0.378071	2.2002	3.11999	0.028144	0.00831361	0.49529	0.308474	1.62494	0.943091	0.070144	0.00351922	0.0100667	0.116647	0.479002	10.889	1.7415	0.00369502	0.0188053	0.134523	0.461633	1.75545	0.90265
Bin496	1881	4150130	d__Bacteria;p__Latescibacterota;c__UBA2968;o__UBA8231;f__UBA8231;g__GCA-2693325;s__	84.86	8.24	0.0163226	0.0297072	0.018743	0.0658625	0.032925	0.0164706	0.0141963	0.0201481	0.0234004	0.0591043	0.0311852	0.0240266	0.0126912	0.0162523	0.016566	0.023446	0.0757837	0.0410168	0.00975121	0.0165739	0.0170569	0.0213159	0.0410697	0.0472967
Bin497	1221	2240974	d__Bacteria;p__Pseudomonadota;c__Gammaproteobacteria;o__Pseudomonadales;f__DSM-6294;g__Oleibacter;s__Oleibacter sp002331105	70.47	2.84	0.0152381	0.047906	0.0375157	0.0400345	0.112385	0.026636	0.093212	0.129952	0.0853316	0.0930386	0.198233	0.0778124	0.0140085	0.0182325	0.0313431	0.038561	0.0559689	0.0503791	0.0626738	0.0599923	0.0755757	0.0518823	0.0738212	0.102663
Bin498	669	1455136	d__Bacteria;p__Bacteroidota;c__Bacteroidia;o__Flavobacteriales;f__Schleiferiaceae;g__TMED14;s__	74.09	7.11	23.4171	27.5372	24.7888	22.0367	22.3187	20.353	14.0281	12.5442	12.0771	18.2115	14.3807	17.1887	26.6475	32.9336	36.4208	19.4078	17.0149	27.7465	11.9811	26.651	22.892	13.3267	7.81484	22.9392
Bin499	518	995524	d__Archaea;p__Thermoproteota;c__Nitrososphaeria;o__Nitrososphaerales;f__Nitrosopumilaceae;g__Nitrosopumilus;s__Nitrosopumilus sp008080815	75.19	5.58	17.93	9.04132	15.7708	9.27917	19.3605	19.104	10.198	1.82371	3.893	8.52991	2.92405	13.8731	11.9608	15.5814	10.2481	13.8694	26.9234	15.4608	5.10764	14.2897	10.6786	10.4544	4.33466	8.18959
Bin500	1595	3101152	d__Bacteria;p__Verrucomicrobiota;c__Verrucomicrobiae;o__Pedosphaerales;f__UBA1096;g__UBA1096;s__UBA1096 sp002453165	82.56	6.9	0.0402857	0.0616521	0.0492791	0.0899419	0.169913	0.0690232	0.322683	0.44381	0.475224	0.555183	0.649693	0.345929	0.0263197	0.0281282	0.0257205	0.0505199	0.340102	0.186931	0.380997	0.336986	0.397864	0.413765	0.686698	0.671173
Bin501	2042	3944470	d__Bacteria;p__Latescibacterota;c__UBA2968;o__UBA8231;f__UBA8231;g__GCA-2693325;s__	78.99	5.44	0.0154844	0.0293327	0.0202183	0.0654025	0.0348681	0.0142378	0.0305519	0.0494634	0.0566017	0.0642588	0.0491281	0.0295133	0.0135298	0.015291	0.0141852	0.0268948	0.0905751	0.0412274	0.0319859	0.0348761	0.0352216	0.0538256	0.075238	0.0462082
Bin502	1371	2321825	d__Bacteria;p__Pseudomonadota;c__Gammaproteobacteria;o__Pseudomonadales;f__HTCC2089;g__RGAU01;s__	70.78	7.23	3.49535	3.75507	3.69386	2.8824	3.03041	2.58951	1.08344	1.97164	1.00083	1.02627	1.05156	1.16674	2.50149	2.03015	2.88763	2.68819	4.28415	2.54335	1.82944	1.01903	1.29789	0.971758	1.76486	1.0035
Bin503	1085	2809510	d__Bacteria;p__Pseudomonadota;c__Gammaproteobacteria;o__Enterobacterales_A;f__Alteromonadaceae;g__Alteromonas;s__Alteromonas abrolhosensis	70.28	4.38	0.0178859	0.224544	0.161785	0.0521864	0.557353	0.193612	0.0810219	0.568561	0.587986	0.118904	1.47087	0.516286	0.0204852	0.0325485	0.0401491	0.078895	0.136127	0.192697	0.0333274	0.0751168	0.166482	0.185625	0.204127	0.706139
Bin504	314	2166423	d__Bacteria;p__Pseudomonadota;c__Gammaproteobacteria;o__Pseudomonadales;f__Halieaceae;g__Luminiphilus;s__	83.82	0.96	1.16129	7.87007	3.18959	14.2577	7.65302	1.60042	1.29384	4.01585	2.01399	10.715	3.40455	1.65379	0.976667	1.35941	1.99586	4.67922	20.0106	6.58632	1.23837	1.77331	2.0845	4.07369	6.90818	4.96323
Bin505	1659	3516095	d__Bacteria;p__Verrucomicrobiota;c__Verrucomicrobiae;o__Pedosphaerales;f__UBA1096;g__UBA1096;s__	87.07	4.72	0.0137389	0.024491	0.0199999	0.0558967	0.0209974	0.00967471	0.0444294	0.0803643	0.0592265	0.150653	0.0781935	0.0291973	0.0120036	0.00848477	0.0106654	0.0217794	0.0697218	0.0478308	0.101104	0.0335676	0.0438404	0.0611022	0.119193	0.104038
Bin506	1281	2347302	d__Bacteria;p__Pseudomonadota;c__Gammaproteobacteria;o__Pseudomonadales;f__HTCC2089;g__RGAU01;s__	72.89	7.16	3.11241	3.39271	3.29728	2.64335	2.81819	2.31326	1.39037	2.29746	1.4391	1.46124	1.63175	1.43344	2.19913	1.77478	2.49391	2.40385	4.2504	2.42417	2.09456	1.30766	1.66007	1.39946	2.295	1.54593
Bin507	325	2792811	d__Bacteria;p__Bacteroidota;c__Bacteroidia;o__Flavobacteriales;f__UA16;g__UBA8752;s__	96.51	2.44	0.130224	0.233494	0.122803	0.424612	0.462086	0.224646	1.00908	1.61195	1.3644	2.68611	2.08361	1.23556	0.100915	0.119362	0.101772	0.185776	0.905002	0.533165	1.11519	1.15448	1.38483	1.39373	2.11953	2.51376
Bin508	499	3372215	d__Bacteria;p__Bdellovibrionota;c__Bacteriovoracia;o__Bacteriovoracales;f__Bacteriovoracaceae;g__;s__	76.99	4.97	0.0809282	0.103269	0.113353	0.155694	0.202337	0.0835549	0.717111	0.979297	1.29445	1.51539	0.967569	0.508647	0.0422019	0.0419261	0.029125	0.0822929	0.490279	0.203736	0.473437	0.554202	0.714895	0.847457	1.04239	1.32346
Bin509	313	1433792	d__Bacteria;p__Pseudomonadota;c__Gammaproteobacteria;o__Pseudomonadales;f__Porticoccaceae;g__HTCC2207;s__	91.57	2.29	0.0061962	2.26664	0.581154	2.44667	2.01878	0.0407359	0.00871635	0.594585	0.262552	1.42158	0.593316	0.301819	0.00437899	0.0135699	0.149871	0.618868	11.0238	1.69864	0.00332059	0.0152643	0.122737	0.41838	1.63281	0.869409
Bin510	787	1559417	d__Bacteria;p__Actinomycetota;c__Acidimicrobiia;o__Acidimicrobiales;f__Ilumatobacteraceae;g__Casp-actino5;s__	73.73	6.9	24.7558	25.9045	29.6286	26.4416	22.0022	33.5029	2.8685	2.09738	3.25699	5.4859	4.50592	12.351	23.9375	22.5047	31.2503	22.7727	11.168	22.8873	4.23616	4.64194	3.68966	4.87436	5.19626	8.41791
Bin511	745	1396202	d__Bacteria;p__Pseudomonadota;c__Alphaproteobacteria;o__Puniceispirillales;f__Puniceispirillaceae;g__JADHLI01;s__	70.11	3.15	1.79258	5.01208	2.74539	4.58753	4.21301	2.26172	0.547291	0.678743	0.767988	1.31972	0.671421	1.17223	2.92772	2.37388	2.24954	3.35175	9.25415	3.62995	0.686544	1.02449	0.789889	1.09402	1.00821	1.15345
Bin512	2097	4091711	d__Bacteria;p__Latescibacterota;c__UBA2968;o__UBA8231;f__UBA8231;g__GCA-2693325;s__	70.66	9.89	0.022798	0.03282	0.0279399	0.0690211	0.0333951	0.0160783	0.0754856	0.0953669	0.0912678	0.0966308	0.0865136	0.05078	0.0155151	0.0203677	0.0168025	0.0295328	0.0943985	0.0416024	0.0919228	0.065905	0.0785797	0.088952	0.154127	0.089558
Bin513	967	1968146	d__Bacteria;p__Pseudomonadota;c__Alphaproteobacteria;o__Puniceispirillales;f__Puniceispirillaceae;g__UBA3439;s__	81.85	9.24	1.7404	1.41937	1.53	1.41772	1.94714	1.88101	0.395052	0.129409	0.260451	0.423446	0.230333	0.718774	1.2039	1.43309	1.31894	1.3445	2.41802	1.60601	0.24392	0.461083	0.338494	0.394257	0.319407	0.465632
Bin514	1708	3396002	d__Bacteria;p__Pseudomonadota;c__Gammaproteobacteria;o__Enterobacterales_A;f__Alteromonadaceae;g__Alteromonas;s__Alteromonas abrolhosensis	77.67	6.56	0.0998181	0.261725	0.193884	0.125204	1.00582	0.340383	0.789895	0.971589	1.17778	0.596751	2.87393	0.987171	0.0602917	0.074098	0.05346	0.131574	0.533291	0.543969	0.565454	0.724324	0.812552	0.748239	0.989329	1.72592
Bin515	263	1079489	d__Bacteria;p__Pseudomonadota;c__Gammaproteobacteria;o__SAR86;f__D2472;g__SCGC-AAA076-P13;s__SCGC-AAA076-P13 sp010024215	86.21	4.7	1.35407	3.5848	2.63849	6.36487	6.20083	2.38453	1.27762	1.75754	1.76403	6.95806	1.81848	1.94934	1.05209	1.14301	1.09401	3.35857	19.1074	6.09085	0.704202	1.44816	1.61611	3.51604	2.85509	3.2305
Bin516	1181	2496436	d__Bacteria;p__Planctomycetota;c__Phycisphaerae;o__Phycisphaerales;f__SM1A02;g__VGXO01;s__	73.32	4.11	0.492435	0.884997	1.01581	1.1584	0.810536	0.762302	1.5426	2.95946	3.62865	3.54144	5.30087	2.45439	0.62456	0.850552	0.687538	1.087	0.535529	0.753925	2.15601	2.88647	2.56872	2.88652	2.27437	3.45959
Bin517	1609	3119392	d__Bacteria;p__Pseudomonadota;c__Alphaproteobacteria;o__Rhodobacterales;f__Rhodobacteraceae;g__Thalassococcus;s__Thalassococcus halodurans	74.88	5.36	0.0821473	0.0555759	0.0545324	0.0391685	0.213678	0.0736607	0.0678221	0.0868872	0.109446	0.0413765	1.12538	0.116053	0.0478587	0.0311863	0.0450338	0.0352472	0.0493463	0.075854	0.0577439	0.0348296	0.0371148	0.0472656	0.0867817	0.145054
Bin518	1074	1941462	d__Bacteria;p__Pseudomonadota;c__Alphaproteobacteria;o__Rhodobacterales;f__Rhodobacteraceae;g__HIMB11;s__HIMB11 sp018222665	71.78	4.04	0.58744	0.873217	0.57812	1.26046	1.10295	0.698708	0.298407	0.197524	0.258358	0.558618	0.294036	0.436939	0.657746	0.445291	0.478905	0.793217	1.63466	0.977422	0.259126	0.243976	0.288284	0.4166	0.558769	0.456276
Bin519	1277	2368312	d__Bacteria;p__Pseudomonadota;c__Gammaproteobacteria;o__Pseudomonadales;f__DSM-6294;g__Oleibacter;s__Oleibacter sp002331105	72.44	5.69	0.0390362	0.0677551	0.0554044	0.0680991	0.133242	0.0439034	0.153408	0.183432	0.12344	0.0932148	0.236019	0.101628	0.0406497	0.0325875	0.0502676	0.0637793	0.0812448	0.0660716	0.0958246	0.0861402	0.113414	0.0939165	0.1215	0.116517
Bin520	617	1253349	d__Bacteria;p__Bacteroidota;c__Bacteroidia;o__Flavobacteriales;f__Flavobacteriaceae;g__RFYP01;s__RFYP01 sp009921175	71.68	4.92	2.55842	1.83811	2.73984	1.52744	1.88426	1.52374	0.487878	0.236953	0.362658	0.437082	0.211546	0.551808	2.30294	2.11819	2.1488	1.70237	1.66976	1.48464	0.383664	0.502652	0.488257	0.413409	0.228785	0.363051
Bin521	820	1605426	d__Bacteria;p__Actinomycetota;c__Actinomycetia;o__Nanopelagicales;f__S36-B12;g__S36-B12;s__S36-B12 sp010029945	72.82	5.19	1.76337	2.86269	1.57347	2.68805	1.43358	1.14	0.889657	1.20632	0.83441	1.5006	1.09376	1.54358	3.68053	1.20404	3.23925	1.45835	2.2757	1.23011	2.10063	1.21572	0.925959	1.15769	2.05653	1.60691
Bin522	1722	3232207	d__Bacteria;p__Planctomycetota;c__UBA1135;o__UBA2386;f__UBA2386;g__GCA-2684655;s__	73.69	7.73	0.913568	1.19009	0.697182	1.32035	0.896075	0.688954	4.22474	5.43627	4.18599	5.88867	4.75196	2.82421	0.744517	0.683421	0.556351	0.91998	1.73269	1.10669	4.30631	3.36623	3.25731	3.55074	5.65889	4.64081
Bin523	914	2561432	d__Bacteria;p__Bacteroidota;c__Bacteroidia;o__Flavobacteriales;f__UA16;g__UBA8752;s__	78.83	4.21	0.130282	0.245551	0.0987733	0.403138	0.13447	0.121154	0.447133	0.887787	0.422529	1.61908	0.689085	0.469446	0.140807	0.121788	0.115497	0.156615	0.294913	0.208962	0.498762	0.51968	0.58062	0.553577	0.776201	1.00841
Bin524	1530	3328523	d__Bacteria;p__Planctomycetota;c__UBA1135;o__UBA1135;f__GCA-002686595;g__GCA-2686945;s__	76.87	2.18	1.98862	4.34931	2.85793	3.9427	1.30356	1.74365	7.72707	20.9602	14.1398	15.1186	10.8116	7.42586	1.63258	1.95323	2.14831	2.54985	2.75306	1.96077	8.7341	8.0624	9.20832	9.13837	10.518	10.2101
Bin525	1270	2362945	d__Bacteria;p__Pseudomonadota;c__Gammaproteobacteria;o__Pseudomonadales;f__DSM-6294;g__Oleibacter;s__Oleibacter sp002331105	71.71	5.04	0.0387723	0.0669458	0.0480486	0.0701743	0.118049	0.0414227	0.0797116	0.111042	0.0516916	0.0810685	0.171125	0.0667281	0.0345422	0.0356806	0.0491222	0.0643702	0.0554926	0.0710491	0.0453346	0.0459796	0.0557158	0.050987	0.0381877	0.0827992
Bin526	893	1986124	d__Bacteria;p__Pseudomonadota;c__Gammaproteobacteria;o__Pseudomonadales;f__Halieaceae;g__Luminiphilus;s__	70.62	8.66	16.9183	18.1729	15.9181	14.6491	11.9479	10.0648	2.82303	1.75371	2.35107	3.31839	1.99576	3.67461	14.7319	12.9489	14.8855	13.1689	14.427	9.12663	2.80306	3.24756	2.75805	2.7993	3.31761	2.38346
Bin527	1658	3180618	d__Bacteria;p__Pseudomonadota;c__Gammaproteobacteria;o__Enterobacterales_A;f__Alteromonadaceae;g__Alteromonas;s__Alteromonas abrolhosensis	78.01	7.68	0.0363987	0.210033	0.159954	0.0566339	0.576092	0.191302	0.147908	0.503129	0.599649	0.135695	1.43826	0.452031	0.0393704	0.0383344	0.0449155	0.0688061	0.154301	0.180789	0.0755929	0.107638	0.194066	0.231249	0.257855	0.619139
Bin528	1648	3036291	d__Bacteria;p__Pseudomonadota;c__Alphaproteobacteria;o__Rhodobacterales;f__Rhodobacteraceae;g__Thalassococcus;s__Thalassococcus halodurans	74.62	7.16	0.0971053	0.0848334	0.0831963	0.0588661	0.250607	0.0980838	0.0861424	0.115222	0.133544	0.0619362	1.21954	0.141716	0.0780034	0.0454966	0.0683213	0.0578465	0.0738547	0.106636	0.0799702	0.0509713	0.0453209	0.0610459	0.112932	0.158469
Bin529	2012	3987034	d__Bacteria;p__Latescibacterota;c__UBA2968;o__UBA8231;f__UBA8231;g__GCA-2693325;s__	70.43	4.7	0.0243714	0.0281632	0.0266042	0.0679438	0.0330772	0.0180298	0.0427638	0.0568904	0.0487153	0.07368	0.0573768	0.031539	0.0173222	0.0261077	0.0185873	0.0291628	0.0854376	0.0429881	0.0535368	0.0382286	0.038662	0.042474	0.0628672	0.0644164
Bin530	885	1537245	d__Bacteria;p__Bacteroidota;c__Bacteroidia;o__Flavobacteriales;f__Schleiferiaceae;g__UBA10364;s__	73.75	8.74	9.83857	15.4598	8.51961	7.85885	8.47867	6.0499	3.97429	4.97176	3.46548	4.71857	3.40816	4.13379	12.4816	8.37811	10.1801	6.11085	12.9853	8.3583	3.48116	4.50551	5.18933	3.04561	2.60756	5.06066
Bin531	1590	2978786	d__Bacteria;p__Verrucomicrobiota;c__Verrucomicrobiae;o__Pedosphaerales;f__UBA1096;g__UBA1096;s__	70.16	4.82	0.0216227	0.0277625	0.029938	0.0622291	0.0275832	0.0163756	0.096496	0.139709	0.121334	0.173907	0.108973	0.0542518	0.0135833	0.0126279	0.0136883	0.0247646	0.0724096	0.0445776	0.0985626	0.072685	0.103496	0.108044	0.180746	0.134357
Bin532	1360	2261318	d__Bacteria;p__Pseudomonadota;c__Gammaproteobacteria;o__Pseudomonadales;f__HTCC2089;g__RGAU01;s__	71.49	9.22	3.98691	4.17093	4.11132	3.27614	3.48827	3.02636	1.22178	2.18378	1.07675	1.13121	1.16385	1.32264	2.7273	2.33256	3.18864	2.97713	4.79523	2.97809	1.99208	1.09503	1.40781	1.08755	1.96283	1.1273
Bin533	1124	2093805	d__Bacteria;p__Pseudomonadota;c__Alphaproteobacteria;o__Rhodobacterales;f__Rhodobacteraceae;g__HIMB11;s__HIMB11 sp018222665	72.13	9.44	0.600123	0.961872	0.58559	1.406	1.18749	0.69799	0.207628	0.124856	0.15636	0.5997	0.271305	0.394591	0.717007	0.439066	0.476327	0.845561	1.69362	1.02364	0.21147	0.175828	0.196216	0.325529	0.549239	0.503736
Bin534	1934	4135525	d__Bacteria;p__Planctomycetota;c__UBA1135;o__UBA2386;f__UBA2386;g__;s__	73.07	3.12	6.51028	13.1963	11.6875	15.5029	8.51365	9.11537	23.3473	58.3807	52.6214	54.4024	58.7317	33.4979	6.07196	9.33596	9.35714	12.0343	8.40494	10.1796	23.9389	36.0185	37.6914	35.8505	32.1523	50.7082
Bin535	654	3066623	d__Bacteria;p__Bacteroidota;c__Bacteroidia;o__Flavobacteriales;f__CAJJDF01;g__CAJJDF01;s__	84.5	2.08	0.0102301	0.0101436	0.0169102	0.0170753	0.431506	0.694132	0.0381333	0.0275803	0.0398302	0.0243771	0.139158	0.312663	0.0080758	0.00729628	0.00582315	0.030699	0.178937	0.248932	0.0178541	0.0219201	0.03085	0.0326937	0.058523	0.0598513
Bin536	759	1896289	d__Bacteria;p__Pseudomonadota;c__Gammaproteobacteria;o__Pseudomonadales;f__Porticoccaceae;g__HTCC2207;s__	74.73	7.03	0.0844759	2.461	0.743127	2.78733	1.8013	0.071586	0.0409551	0.496198	0.190069	1.01604	0.481812	0.0862576	0.0281433	0.148261	0.31343	1.01477	6.97525	1.34913	0.0163196	0.0787287	0.157344	0.388759	1.11931	0.498736
Bin537	643	1423750	d__Bacteria;p__Bacteroidota;c__Bacteroidia;o__Flavobacteriales;f__Flavobacteriaceae;g__RFYP01;s__RFYP01 sp009921175	75.41	4.86	2.83838	1.94505	2.97262	1.64891	1.89167	1.48563	0.543599	0.220745	0.35793	0.512343	0.217675	0.530961	2.44846	2.28922	2.3605	1.88179	1.70417	1.47274	0.385118	0.6297	0.576191	0.473405	0.211262	0.405542
Bin538	526	5945886	d__Bacteria;p__Planctomycetota;c__Planctomycetia;o__Planctomycetales;f__Planctomycetaceae;g__SXXK01;s__SXXK01 sp017859815	96.63	0	2.90837	4.08017	3.05142	4.42742	7.02897	7.21413	17.5199	22.3538	21.0798	21.519	42.3473	59.1265	1.71234	2.70152	1.16444	4.42201	5.53057	6.70529	17.9658	14.5749	9.78751	26.1879	27.1293	32.0374
Bin539	420	1029159	d__Bacteria;p__Actinomycetota;c__Actinomycetia;o__Actinomycetales;f__Microbacteriaceae;g__Aquiluna;s__	70.86	6.65	16.7799	17.0058	21.1435	16.6127	25.7655	24.2468	2.1832	0.833027	2.42718	3.08254	2.97123	11.0882	14.9029	13.4092	19.1094	16.1054	12.5149	23.3913	1.82193	2.73568	2.89402	3.94013	2.95477	7.55906
Bin540	255	1718407	d__Bacteria;p__Bacteroidota;c__Bacteroidia;o__Flavobacteriales;f__Flavobacteriaceae;g__MS024-2A;s__MS024-2A sp011525195	87.51	0.95	5.04909	9.37931	7.20901	7.54532	9.31306	5.77047	0.710645	0.554274	0.562231	1.51648	0.461257	1.4015	8.5174	5.44362	4.64515	8.00736	14.3844	7.17689	0.886595	1.12169	0.79655	1.42625	0.797001	0.9305
Bin541	300	1250071	d__Bacteria;p__Bacteroidota;c__Bacteroidia;o__Flavobacteriales;f__Flavobacteriaceae;g__UBA724;s__UBA724 sp002723075	77.35	2.46	0.917006	4.06519	1.48241	4.26676	1.47888	0.311913	0.307062	0.662749	0.394043	1.12827	0.218257	0.14185	1.58099	1.20571	1.55255	2.07692	4.16121	1.75082	0.335792	0.49209	0.57051	0.622751	0.498873	0.462906
Bin542	738	2736479	d__Bacteria;p__Pseudomonadota;c__Alphaproteobacteria;o__Caulobacterales;f__Hyphomonadaceae;g__Henriciella;s__Henriciella sp019448215	86.88	7.28	0.143558	0.283215	0.214628	0.482722	0.653819	0.715369	0.258034	0.267984	0.126224	0.358976	0.61893	0.197271	0.207643	0.224796	0.209583	0.350061	0.280562	0.386381	0.0675637	0.0951166	0.0829241	0.18319	0.149487	0.247328
Bin543	889	2577557	d__Bacteria;p__Actinomycetota;c__Acidimicrobiia;o__Acidimicrobiales;f__Ilumatobacteraceae;g__Casp-actino5;s__	71.76	9.88	34.7774	35.7596	41.743	34.4657	28.9107	42.0543	4.41046	1.97813	4.724	6.90913	5.78652	16.5731	33.3879	29.3305	43.4557	31.4491	15.0289	27.8762	5.54657	6.01095	4.82432	6.93837	6.45044	10.7536
Bin544	569	1133273	d__Archaea;p__Thermoproteota;c__Nitrososphaeria;o__Nitrososphaerales;f__Nitrosopumilaceae;g__Nitrosopumilus;s__Nitrosopumilus sp003702465	73.15	7.88	0.1171	0.379259	0.305059	1.39633	0.623359	0.142155	0.701049	1.4214	2.30049	3.88415	2.03342	0.741172	0.071407	0.107875	0.240562	0.487579	3.47829	2.22884	0.212157	0.542116	1.1045	1.4549	2.58954	3.17447
Bin545	1010	2387299	d__Bacteria;p__Pseudomonadota;c__Gammaproteobacteria;o__Enterobacterales_A;f__GCA-2746155;g__;s__	79.85	5.37	0.0315155	0.0902573	0.0417988	0.126049	0.0645949	0.0254067	0.2438	0.588596	0.347665	0.768899	0.371872	0.195262	0.023816	0.0255366	0.0211938	0.0487048	0.176322	0.0849037	0.228349	0.230172	0.348897	0.388559	0.575791	0.544317
Bin546	995	1806387	d__Bacteria;p__Actinomycetota;c__Acidimicrobiia;o__Acidimicrobiales;f__Ilumatobacteraceae;g__F1-60-MAGs027;s__F1-60-MAGs027 sp023262255	71.25	7.63	40.7614	42.9261	69.4891	31.8412	44.4003	48.3198	5.07519	1.89788	7.67908	7.47043	8.97566	20.996	42.0134	35.2741	56.3984	42.0084	21.553	32.4725	7.28103	7.41918	7.52041	10.0446	8.97109	14.2839
Bin547	1618	3406975	d__Bacteria;p__Planctomycetota;c__UBA1135;o__UBA1135;f__GCA-002686595;g__GCA-2686945;s__	73.55	8.26	2.06555	4.437	2.87007	3.96329	1.56303	1.92476	8.65326	21.1636	14.6538	15.409	11.7312	7.87524	1.67638	1.98373	2.18445	2.63476	3.12307	2.32606	9.66328	8.67926	9.95088	9.67204	11.367	11.2146
Bin548	116	3569440	d__Bacteria;p__Actinomycetota;c__Acidimicrobiia;o__Acidimicrobiales;f__UBA11606;g__UBA11606;s__	96.58	1.28	0.0698454	0.188961	0.119637	0.725871	0.110591	0.097369	0.233582	0.684736	0.511329	1.48451	0.883532	0.306325	0.0722157	0.0802183	0.105227	0.180981	0.165178	0.248117	0.424159	0.303287	0.376805	0.602598	1.53618	1.37174
Bin549	165	4015928	d__Bacteria;p__Actinomycetota;c__Actinomycetia;o__Propionibacteriales;f__Nocardioidaceae;g__Nocardioides;s__	95.08	1.38	0.19184	0.0511981	0.0330649	0.10379	0.0431432	0.257313	0.662182	0.0885508	0.0536002	0.45606	0.235172	1.61979	0.0676611	0.0464296	0.193651	0.0867713	0.103633	0.305088	0.117763	0.0868067	0.740496	0.391684	1.20885	4.15726
Bin550	529	2081101	d__Bacteria;p__Pseudomonadota;c__Alphaproteobacteria;o__Caulobacterales;f__Hyphomonadaceae;g__Henriciella;s__Henriciella sp002172915	87.09	2.02	0.221584	3.24993	0.905929	5.15962	2.48632	0.19507	0.798692	10.2527	3.10491	13.3873	8.27524	0.499436	0.126041	0.401389	0.493393	1.67039	6.58228	1.82227	0.433528	1.55042	2.92814	3.64883	10.4299	5.44661
Bin551	1503	3089311	d__Bacteria;p__Verrucomicrobiota;c__Verrucomicrobiae;o__Pedosphaerales;f__UBA1096;g__UBA1096;s__	80.31	6.41	0.0425969	0.0590642	0.0521385	0.0823767	0.121997	0.0658598	0.466663	0.537599	0.519824	0.498328	0.537825	0.328652	0.030824	0.0262417	0.0254337	0.0455967	0.278353	0.1636	0.435883	0.424808	0.577561	0.505075	0.642271	0.693756
Bin552	1237	2205822	d__Bacteria;p__Planctomycetota;c__Phycisphaerae;o__Phycisphaerales;f__SM1A02;g__VGXO01;s__	71.65	4.72	0.495011	0.861948	0.979376	1.13234	0.80895	0.740525	1.56291	2.82302	3.54845	3.54071	5.19052	2.32637	0.643593	0.85603	0.691767	1.04898	0.562793	0.728216	2.33286	2.93899	2.62342	2.90244	2.39493	3.37309
Bin553	878	4505133	d__Bacteria;p__Myxococcota;c__XYA12-FULL-58-9;o__XYA12-FULL-58-9;f__JABJBS01;g__;s__	90.23	1.61	2.77372	2.70059	3.23783	5.5632	3.40806	2.47017	1.29449	1.21859	1.24272	4.16065	1.38313	1.56394	2.06174	3.19658	2.30224	4.86792	7.69419	2.99109	1.02651	2.88181	2.02769	2.98209	2.13959	2.257
Bin554	530	1649325	d__Bacteria;p__Bacteroidota;c__Bacteroidia;o__Flavobacteriales;f__Schleiferiaceae;g__RFXV01;s__	84.39	1.54	2.7769	6.06864	3.48811	9.12579	4.59039	1.98972	1.02943	1.75869	1.21587	3.77683	1.73228	1.29998	3.05174	2.23428	3.08392	3.7847	8.3429	4.00901	1.12291	1.15777	1.37824	1.74599	3.08385	2.28902
Bin555	665	1492428	d__Bacteria;p__Bacteroidota;c__Bacteroidia;o__Flavobacteriales;f__Flavobacteriaceae;g__RFYP01;s__RFYP01 sp009921175	83.51	8.3	3.22658	2.19513	3.38757	1.94915	2.1142	1.64154	0.558659	0.197707	0.365609	0.497766	0.189377	0.563795	2.88456	2.66103	2.70397	2.14566	1.85431	1.63073	0.385474	0.630576	0.563418	0.496782	0.252597	0.387307
Bin556	62	1829837	d__Bacteria;p__Bacteroidota;c__Bacteroidia;o__Flavobacteriales;f__Flavobacteriaceae;g__MS024-2A;s__	98.9	0	1.9997	1.71759	2.86769	6.59649	12.071	18.4844	0.588339	0.25527	0.587085	2.18981	1.20163	6.82988	1.98381	4.2661	2.40804	5.88126	2.97596	17.0005	0.610143	1.55059	1.01957	1.53324	0.546282	3.22995
Bin557	2260	5461053	d__Bacteria;p__Planctomycetota;c__Planctomycetia;o__Planctomycetales;f__Planctomycetaceae;g__SXXK01;s__SXXK01 sp023260695	75.66	4.06	0.189319	0.182762	0.220563	0.285739	0.304672	0.368866	0.35602	0.431188	0.450262	0.526056	0.885198	1.15508	0.192063	0.286506	0.193581	0.314224	0.295267	0.366872	0.375317	0.416362	0.320426	0.581932	0.558492	0.815372
Bin558	461	1090208	d__Bacteria;p__Actinomycetota;c__Actinomycetia;o__Nanopelagicales;f__Nanopelagicaceae;g__MAG-120802;s__MAG-120802 sp003569145	71.45	3.87	4.18246	1.15732	2.0886	5.08615	5.83376	7.84477	1.52708	0.285636	0.632737	2.64154	1.65878	5.74368	2.03582	2.2216	1.70104	5.21177	4.3709	8.51016	0.574272	1.17653	0.810123	2.48224	1.05668	4.08084
Bin559	807	1671121	d__Bacteria;p__Cyanobacteriota;c__Cyanobacteriia;o__PCC-6307;f__Cyanobiaceae;g__Vulcanococcus;s__	72.74	6.1	124.925	86.3819	105.725	71.7989	53.7711	39.2051	59.1056	24.6151	49.4127	62.0438	49.7651	43.9172	220.639	152.093	155.241	141.952	52.8286	48.467	128.151	97.2834	50.3509	84.4994	57.6195	37.944
Bin560	860	1818496	d__Bacteria;p__Pseudomonadota;c__Alphaproteobacteria;o__Puniceispirillales;f__Puniceispirillaceae;g__UBA3439;s__	73.91	4.87	1.6563	1.3065	1.40228	1.29136	1.79143	1.77515	0.367674	0.10729	0.222424	0.351026	0.188889	0.649621	1.15336	1.3711	1.26742	1.30756	2.20265	1.50464	0.22254	0.408764	0.298682	0.326165	0.276774	0.437365
Bin561	1025	1872989	d__Bacteria;p__Pseudomonadota;c__Gammaproteobacteria;o__Steroidobacterales;f__Steroidobacteraceae;g__UBA964;s__	72.35	7.11	0.57171	0.855316	1.7361	1.12369	1.60357	1.4886	0.262132	0.330466	0.585853	0.467722	0.562881	0.712282	0.89931	1.08952	1.48622	1.35185	0.914175	1.54909	0.286392	0.404383	0.505456	0.548334	0.38167	0.75605
Bin562	1625	3021071	d__Bacteria;p__Pseudomonadota;c__Alphaproteobacteria;o__Rhodobacterales;f__Rhodobacteraceae;g__Thalassococcus;s__Thalassococcus halodurans	70.79	6.01	0.0681875	0.0602727	0.0819249	0.0380166	0.313654	0.0778638	0.067961	0.10244	0.145153	0.0452363	1.72842	0.126821	0.0436434	0.0253317	0.0461054	0.0413942	0.0594443	0.0973951	0.0604111	0.0313061	0.0376657	0.0418319	0.0952479	0.160533
Bin563	1154	2328206	d__Bacteria;p__Pseudomonadota;c__Alphaproteobacteria;o__UBA7985;f__UBA7985;g__UBA7985;s__	79.03	9.8	0.224181	0.645719	0.299005	0.567222	0.269285	0.149279	1.02641	2.72416	1.65387	1.95737	1.77134	0.593691	0.285854	0.217835	0.197631	0.326502	0.648503	0.266201	1.79579	1.0394	1.29405	1.52421	3.40506	1.30486
Bin564	1083	2223618	d__Bacteria;p__Pseudomonadota;c__Gammaproteobacteria;o__Enterobacterales_A;f__GCA-2746155;g__;s__	80.04	4.68	0.306266	0.551381	0.329146	0.593274	1.68006	0.884116	2.60943	4.04828	4.39759	4.49966	4.99607	3.83793	0.170513	0.227498	0.176945	0.519266	3.2491	1.84543	3.43007	2.84903	3.83327	3.93291	4.52382	5.19211
Bin565	730	2119080	d__Bacteria;p__Bacteroidota;c__Bacteroidia;o__Flavobacteriales;f__UA16;g__;s__	74.53	4.5	0.799179	2.46989	1.47238	0.785301	1.60194	1.08114	3.23988	10.385	7.6619	2.50138	8.44056	3.2264	0.58171	0.630621	0.972331	1.1264	2.04895	0.91965	2.92976	2.81289	6.55961	3.69992	6.6083	3.65762
Bin566	1838	3440186	d__Bacteria;p__Planctomycetota;c__Planctomycetia;o__Pirellulales;f__UBA1268;g__M30B53;s__	70.73	8.05	0.659571	1.3217	1.76777	1.70152	1.11085	0.943109	0.666096	1.05661	1.57474	1.89849	2.03681	1.36886	1.09636	1.2777	1.50594	1.54829	0.737185	1.02618	1.53849	1.75449	1.41827	2.01507	1.59011	1.62539
Bin567	863	2362537	d__Bacteria;p__Pseudomonadota;c__Alphaproteobacteria;o__Sphingomonadales;f__Sphingomonadaceae;g__Qipengyuania;s__	77.01	3.77	0.0446547	0.0923272	0.0543758	0.0577745	0.224168	0.102013	0.0846374	0.186729	0.127556	0.0776216	1.52381	0.151776	0.0671769	0.0634127	0.0569412	0.0557575	0.0725953	0.101888	0.128974	0.110502	0.0784076	0.109837	0.16763	0.201504
Bin568	2481	4759495	d__Bacteria;p__Planctomycetota;c__Planctomycetia;o__Planctomycetales;f__Planctomycetaceae;g__SXXK01;s__SXXK01 sp023260695	73.13	4.85	0.17721	0.233612	0.191085	0.28451	0.590017	0.456883	1.00268	1.44587	1.57009	1.51789	2.02107	2.15026	0.109344	0.189612	0.113934	0.269391	0.904472	0.64224	1.01433	1.03364	1.12327	1.57209	1.46427	1.77913
Bin569	903	1716371	d__Bacteria;p__Bacteroidota;c__Rhodothermia;o__Balneolales;f__Balneolaceae;g__;s__	78.93	6.42	2.43405	2.65046	3.47545	1.35457	3.22887	2.09504	0.681843	0.366221	0.817223	0.607037	0.599978	1.2057	1.90767	1.85662	2.95912	2.07262	2.30327	2.19263	0.474798	0.857063	1.11703	0.807971	0.465566	1.00438
Bin570	392	1750022	d__Bacteria;p__Bacteroidota;c__Bacteroidia;o__NS11-12g;f__UBA955;g__VMCP01;s__	70.52	3.45	0.714524	3.02176	1.4814	2.68417	1.16628	0.299091	0.21781	1.03195	0.370719	1.06024	0.247449	0.119851	1.67227	1.15292	1.38351	1.22203	2.95803	1.30412	0.349138	0.427884	0.524717	0.439546	0.360364	0.426073
Bin571	292	1367447	d__Bacteria;p__Pseudomonadota;c__Gammaproteobacteria;o__Pseudomonadales;f__Porticoccaceae;g__HTCC2207;s__	92.9	2.55	0.0170542	1.48861	0.550742	2.50283	5.29215	0.0938733	0.0124033	0.313474	0.213789	1.3889	1.36289	0.362801	0.0140294	0.0225282	0.118836	0.525074	11.3412	2.10531	0.00870424	0.0194345	0.0841817	0.400479	1.63431	0.892017
Bin572	921	1974766	d__Bacteria;p__Pseudomonadota;c__Alphaproteobacteria;o__Rhodobacterales;f__Rhodobacteraceae;g__HIMB11;s__HIMB11 sp018222665	72.31	8.19	0.577251	0.864637	0.54768	1.23389	1.02405	0.642235	0.207487	0.118268	0.137394	0.501286	0.22779	0.370619	0.676681	0.412657	0.447618	0.769878	1.50605	0.893992	0.21176	0.201072	0.194978	0.328086	0.462019	0.423409
Bin573	633	3181508	d__Bacteria;p__Pseudomonadota;c__Gammaproteobacteria;o__Pseudomonadales;f__DSM-6294;g__Oleibacter;s__	89.29	2.58	0.308386	0.597492	0.804608	0.144069	1.10938	0.489923	1.38608	1.24705	0.76658	0.447173	2.08016	0.619883	0.386139	0.183872	1.00527	0.153804	0.3454	0.925112	0.273355	0.38621	0.914537	0.194904	0.286146	0.684268
Bin574	262	1144602	d__Bacteria;p__Verrucomicrobiota;c__Verrucomicrobiae;o__Opitutales;f__DSM-45221;g__GCA-2690565;s__GCA-2690565 sp011522825	85.69	2.78	0.0140681	0.880267	0.642522	2.27949	5.10813	0.53916	0.0148181	0.537406	0.363875	2.39865	1.855	0.629554	0.00761856	0.0195482	0.105309	0.654309	7.0218	2.35933	0.00831911	0.0375588	0.151435	0.591069	1.48386	1.7238
Bin575	636	2125046	d__Bacteria;p__Pseudomonadota;c__Gammaproteobacteria;o__Steroidobacterales;f__Steroidobacteraceae;g__UBA964;s__	72.53	4.97	6.89036	7.77196	11.5369	6.55997	8.77874	5.84705	2.13481	1.35277	2.78723	2.75572	2.60008	3.25525	7.37472	7.89	9.41688	9.01714	7.71268	6.33222	2.18032	3.11985	3.05688	3.26095	2.12739	2.67899
Bin576	832	2713455	d__Bacteria;p__Pseudomonadota;c__Alphaproteobacteria;o__Caulobacterales;f__Hyphomonadaceae;g__Henriciella;s__Henriciella sp019448215	82.46	3.89	0.149073	0.277929	0.208341	0.485918	0.663865	0.71044	0.232918	0.250068	0.122867	0.343512	0.549929	0.193333	0.213132	0.222759	0.215639	0.334389	0.289946	0.385887	0.059364	0.0993804	0.0860659	0.173567	0.15445	0.232752
Bin577	634	1540893	d__Bacteria;p__Bacteroidota;c__Bacteroidia;o__Flavobacteriales;f__Flavobacteriaceae;g__RFYP01;s__RFYP01 sp009921175	82.4	7.15	3.20185	2.1928	3.43986	1.88876	2.11552	1.61344	0.550356	0.174647	0.35216	0.513948	0.18115	0.542556	2.8966	2.63247	2.65832	2.16754	1.89958	1.61721	0.348116	0.552407	0.498899	0.428121	0.212119	0.361063
Bin578	439	1269807	d__Bacteria;p__Pseudomonadota;c__Gammaproteobacteria;o__PS1;f__Thioglobaceae;g__Pseudothioglobus;s__Pseudothioglobus sp001628405	70.59	1.67	0.525167	1.92901	1.83898	6.80143	3.48922	0.384906	0.529359	1.74087	2.04288	8.12103	3.48136	1.20381	0.354905	0.40068	0.789408	2.09637	13.9358	6.31168	0.269958	0.573081	1.1707	2.22404	5.40784	5.06301
Bin579	151	2396610	d__Bacteria;p__Bacteroidota;c__Bacteroidia;o__Flavobacteriales;f__Parvicellaceae;g__GCA-002727735;s__	98.39	0.27	2.8526	4.13349	2.25426	3.48244	4.29341	2.95567	2.63898	0.818507	0.751532	1.09513	0.395531	1.0422	3.48225	3.76975	1.93133	4.61426	8.71148	3.89113	1.77699	1.8988	1.41446	1.69409	0.949648	0.782058
Bin580	393	1632986	d__Bacteria;p__Pseudomonadota;c__Alphaproteobacteria;o__Puniceispirillales;f__Puniceispirillaceae;g__UBA3439;s__	88.29	4.52	9.01182	16.1484	10.6782	13.9817	13.327	8.57423	2.17567	1.77982	1.97909	4.4945	1.90727	3.63184	10.8717	8.79322	8.04866	11.828	27.19	10.6176	2.19491	3.1864	2.4786	3.50835	3.61141	3.4593
Bin581	230	1366210	d__Bacteria;p__Pseudomonadota;c__Gammaproteobacteria;o__Pseudomonadales;f__Litoricolaceae;g__HIMB30;s__	73.14	8.64	44.8988	32.9912	39.5337	27.2354	46.9183	34.253	13.6148	4.44888	9.60065	10.4373	6.06023	16.4875	30.0639	38.8153	31.6055	31.8539	59.0967	33.7479	7.4326	15.7487	11.185	10.5014	7.67184	11.3394
Bin582	652	1640090	d__Bacteria;p__Actinomycetota;c__Acidimicrobiia;o__Acidimicrobiales;f__Ilumatobacteraceae;g__Casp-actino8;s__Casp-actino8 sp001510455	76.76	2.46	68.7991	57.2441	71.3756	46.1158	52.0046	65.9145	10.1226	3.94037	9.95085	12.2201	12.4894	27.3445	57.3246	46.7058	72.2911	54.1634	29.1133	47.4334	12.6373	11.8545	10.1365	13.93	14.1465	20.887
Bin583	603	2277596	d__Bacteria;p__Bacteroidota;c__Bacteroidia;o__Flavobacteriales;f__UA16;g__UA16;s__	93.62	1.91	5.12409	8.70512	7.12843	12.8235	7.27894	8.90371	8.52189	18.0311	16.293	25.7512	18.3438	16.9561	5.23934	11.649	9.42515	9.62236	6.69297	12.6996	10.2352	27.6425	28.3534	17.4729	9.47679	29.6149
Bin584	1179	2907066	d__Bacteria;p__Pseudomonadota;c__Gammaproteobacteria;o__Nevskiales;f__;g__;s__	78.73	4.17	0.0933042	0.0906923	0.130545	0.168837	0.455804	0.74901	0.28619	0.2797	0.305135	0.211747	0.757562	0.686176	0.0757115	0.0794215	0.0667513	0.14319	0.268838	0.235933	0.288243	0.193052	0.217106	0.269818	0.396622	0.756759
Bin585	892	1819945	d__Bacteria;p__Bacteroidota;c__Rhodothermia;o__Balneolales;f__Balneolaceae;g__;s__	80.89	8.57	2.71488	2.91129	3.78818	1.43515	3.51474	2.10683	0.715142	0.401358	0.818574	0.564789	0.620033	1.16191	2.16747	1.94428	3.31042	2.20733	2.53426	2.22969	0.493122	0.840927	1.11235	0.884203	0.501323	0.946519
Bin586	1348	2377324	d__Bacteria;p__Verrucomicrobiota;c__Verrucomicrobiae;o__Opitutales;f__MB11C04;g__MB11C04;s__	70.17	6.51	6.53485	6.9595	6.88227	9.15486	7.49252	8.14292	3.55444	0.946837	2.7673	5.4798	1.73503	5.88201	5.29568	6.30783	5.23931	9.19492	17.6476	6.84343	1.95829	3.90797	2.94231	4.7808	3.01545	3.33161
Bin587	981	2005076	d__Bacteria;p__Bacteroidota;c__Bacteroidia;o__Flavobacteriales;f__Schleiferiaceae;g__RFXV01;s__	70.63	4.35	1.1311	1.99752	1.59645	0.539199	1.05341	0.304419	2.31018	2.29605	2.48214	0.755855	1.15139	0.363547	1.56288	0.530302	0.923414	0.92047	1.75198	0.308955	2.1505	0.752758	1.80747	1.25763	1.50462	0.337866
Bin588	838	3535976	d__Bacteria;p__Actinomycetota;c__Actinomycetia;o__Propionibacteriales;f__Nocardioidaceae;g__Nocardioides;s__	76.22	4.71	0.196287	0.0533197	0.0425526	0.149174	0.0607018	0.254031	0.557925	0.201956	0.148933	0.455695	0.281932	1.18008	0.0438973	0.0384253	0.47211	0.117524	0.23822	0.477852	0.215433	0.127105	2.17988	0.513232	2.04607	5.37795
Bin589	2130	4542500	d__Bacteria;p__Actinomycetota;c__Actinomycetia;o__Mycobacteriales;f__Mycobacteriaceae;g__Mycobacterium;s__Mycobacterium poriferae	71.65	5.64	0.153833	0.0621325	0.072561	0.279734	0.0768738	0.274961	0.801392	0.323934	0.482243	1.98151	0.41074	1.91397	0.0271829	0.0247712	0.102145	0.192091	0.241077	0.26045	0.158963	0.174653	1.18712	1.54537	1.40002	2.6885
Bin590	1132	2316095	d__Bacteria;p__Pseudomonadota;c__Gammaproteobacteria;o__Enterobacterales_A;f__GCA-2746155;g__;s__	75.42	8.02	0.0589753	0.250106	0.104317	0.388868	0.212596	0.0688641	0.286369	0.675162	0.41671	1.02478	0.465463	0.234349	0.0466866	0.0557236	0.0727322	0.149241	0.576818	0.21708	0.268945	0.295295	0.447316	0.467438	0.694789	0.673591
Bin591	1484	5114864	d__Bacteria;p__Myxococcota;c__UBA796;o__UBA796;f__GCA-2862545;g__;s__	73.11	3.98	1.25334	1.47695	1.01247	1.18796	0.26616	0.40111	5.69704	5.98934	5.23741	3.9692	2.03684	1.43801	0.907336	1.29605	0.84582	0.719606	0.667472	0.480622	5.89894	6.1776	5.3556	2.87582	4.51199	2.53804
Bin592	1109	2028208	d__Bacteria;p__Pseudomonadota;c__Alphaproteobacteria;o__Rhodobacterales;f__Rhodobacteraceae;g__HIMB11;s__HIMB11 sp018222665	73.22	5.89	0.557798	0.847092	0.526082	1.20913	1.03611	0.679268	0.220065	0.127946	0.150063	0.514281	0.239724	0.370057	0.664182	0.413136	0.421883	0.770896	1.51907	0.926677	0.207746	0.185754	0.185926	0.312379	0.460226	0.41728
Bin593	981	4509731	d__Bacteria;p__Planctomycetota;c__Planctomycetia;o__Pirellulales;f__Pirellulaceae;g__Rubripirellula;s__	87.15	1.57	0.672685	0.871128	0.566674	1.56736	1.07019	0.704849	3.04279	5.56309	3.02926	7.21761	5.15969	2.68411	0.501742	0.611844	0.440324	1.2015	1.91208	1.0591	2.41726	2.95548	2.738	5.84265	6.52139	4.06439
Bin594	1065	2210753	d__Bacteria;p__Pseudomonadota;c__Gammaproteobacteria;o__Steroidobacterales;f__Steroidobacteraceae;g__UBA964;s__	77.24	6.78	5.47706	6.6942	9.80604	5.1542	7.62883	5.14207	1.93091	1.71682	2.53562	2.26477	3.02553	3.05728	5.53817	5.82219	7.79884	7.0694	6.82355	5.47325	1.73435	2.68635	3.01258	2.68293	2.37598	3.64663
Bin595	913	1708230	d__Bacteria;p__Pseudomonadota;c__Alphaproteobacteria;o__Puniceispirillales;f__Puniceispirillaceae;g__UBA3439;s__	72.64	7.1	1.56559	1.31289	1.3302	1.24372	1.76869	1.73512	0.457251	0.208177	0.346968	0.431122	0.281351	0.725197	1.10591	1.33223	1.20915	1.23383	2.22135	1.45348	0.320983	0.472212	0.372957	0.415282	0.426113	0.4697
Bin596	1507	3547854	d__Bacteria;p__Desulfobacterota_B;c__Binatia;o__UBA1149;f__SPBQ01;g__SPBQ01;s__	75.93	6.69	0.683141	1.07352	0.740571	0.691519	0.660869	0.44847	2.70858	3.93836	3.63607	2.18755	3.02501	1.46037	0.797731	0.608542	0.459456	0.620603	1.10342	0.560258	3.2493	2.69816	2.58189	2.30181	3.75318	1.91448
Bin597	1951	3563983	d__Bacteria;p__Planctomycetota;c__Planctomycetia;o__Pirellulales;f__UBA1268;g__M30B53;s__	71.03	4.51	0.695084	1.34349	1.7639	1.72068	1.19113	1.00589	0.803511	1.21273	1.76275	1.98085	2.22949	1.47857	1.12463	1.29747	1.51994	1.56982	0.83915	1.11758	1.69567	1.91001	1.5745	2.05074	1.83223	1.77224
Bin598	1574	3056492	d__Bacteria;p__Verrucomicrobiota;c__Verrucomicrobiae;o__Pedosphaerales;f__AAA164-E04;g__UBA7971;s__UBA7971 sp002686885	72.68	6.11	1.82554	1.51033	1.43777	1.91695	1.41656	0.626821	2.78448	3.02596	2.81341	3.20685	2.03341	1.04974	1.35895	1.13361	0.878899	1.74323	4.46541	1.11845	2.45075	2.40948	2.4225	2.98581	3.59486	1.81421
Bin599	918	2391658	d__Bacteria;p__Planctomycetota;c__Phycisphaerae;o__Phycisphaerales;f__SM1A02;g__VGXO01;s__	70.44	3.51	0.656673	1.06557	1.21127	1.39642	0.96417	0.957655	1.84159	3.4315	4.28703	4.23113	6.12105	2.91968	0.797037	1.02679	0.870349	1.30793	0.669438	0.880142	2.66121	3.42962	3.07903	3.54808	2.72195	4.04842
Bin600	418	990702	d__Bacteria;p__Actinomycetota;c__Actinomycetia;o__Actinomycetales;f__Microbacteriaceae;g__Aquiluna;s__	75.19	5.17	1.57379	1.6201	1.99859	2.51308	4.0341	4.17609	0.216253	0.0834319	0.267804	0.562389	0.480887	1.89994	1.33756	1.54789	1.88662	2.16432	1.25115	3.86158	0.192229	0.343991	0.311855	0.490693	0.369389	1.43322
Bin601	457	1730543	d__Bacteria;p__Bacteroidota;c__Bacteroidia;o__Flavobacteriales;f__UA16;g__UBA11663;s__	77.35	2.38	1.4193	3.22632	1.5521	4.75764	3.79334	9.42439	3.02228	5.23117	3.28956	7.85048	12.6932	20.0045	2.08232	1.7436	2.00704	2.62361	2.44665	9.81453	3.88237	4.71363	5.52911	5.70344	4.5063	24.9716
Bin602	1588	3233936	d__Bacteria;p__Pseudomonadota;c__Gammaproteobacteria;o__Enterobacterales_A;f__Alteromonadaceae;g__Alteromonas;s__Alteromonas abrolhosensis	79.85	5.67	0.029961	0.224518	0.177482	0.0651994	0.755673	0.27984	0.155131	0.598853	0.693164	0.160186	2.04276	0.731801	0.0291219	0.0355967	0.0453714	0.0967825	0.200531	0.278832	0.0711568	0.119157	0.226257	0.251144	0.326771	0.990253
Bin603	178	3478558	d__Bacteria;p__Bacteroidota;c__Bacteroidia;o__Cytophagales;f__Cytophagaceae;g__;s__	97.17	2.43	0.307272	0.873631	0.77283	0.604639	1.26933	1.82666	2.26674	8.47516	7.11336	4.61622	4.43252	7.36977	0.229427	0.368316	0.322816	0.923799	2.90269	1.27434	2.05507	3.44152	5.58711	9.28215	6.16489	4.50671
Bin604	957	2173166	d__Bacteria;p__Pseudomonadota;c__Gammaproteobacteria;o__Steroidobacterales;f__Steroidobacteraceae;g__UBA964;s__	82.19	7.63	0.406763	0.650939	1.51708	1.01555	1.36659	1.29775	0.17047	0.140641	0.316042	0.316849	0.38598	0.590388	0.761928	0.944846	1.28942	1.1509	0.675312	1.35571	0.230767	0.331981	0.349484	0.400483	0.320185	0.57801
Bin605	83	2712494	d__Bacteria;p__Bacteroidota;c__Rhodothermia;o__Rhodothermales;f__UBA10348;g__JAAZVD01;s__	94.54	1.54	8.03017	8.26531	13.1167	13.8122	11.6423	13.926	2.5041	1.727	3.66111	6.44033	4.7711	9.33434	11.6889	13.3836	14.0188	12.6037	6.95452	13.3706	3.02132	5.52434	4.28701	4.92122	3.02134	8.37709
Bin606	2670	5270350	d__Bacteria;p__Planctomycetota;c__Planctomycetia;o__Planctomycetales;f__Planctomycetaceae;g__SXXK01;s__SXXK01 sp023260695	74.83	9.09	0.227671	0.260057	0.239799	0.287136	0.364839	0.411075	0.839261	1.14342	1.14568	0.980366	1.76503	2.11174	0.153942	0.238914	0.15507	0.317995	0.36779	0.420326	0.703117	0.73887	0.689398	1.18887	1.16444	1.45396
Bin607	630	1778923	d__Bacteria;p__Bacteroidota;c__Bacteroidia;o__Flavobacteriales;f__GCA-002722245;g__;s__	73.96	4.73	1.14021	0.626307	0.562702	0.47509	2.11878	3.75448	11.3122	5.9312	6.29045	3.4718	4.8438	9.98235	0.478432	0.347257	0.251293	0.582724	2.07939	2.92413	4.80986	5.08239	7.22631	5.69988	3.24356	7.96351
Bin608	500	1066448	d__Bacteria;p__Actinomycetota;c__Actinomycetia;o__Nanopelagicales;f__Nanopelagicaceae;g__MAG-120802;s__	70.84	4.65	7.11947	1.63202	1.21934	6.27805	5.51765	4.84634	2.68778	0.46774	0.414011	3.38932	2.37994	4.11817	3.29397	2.71504	1.97616	6.13127	5.02961	9.73646	1.02606	1.39697	0.951622	2.76664	1.56346	5.10519
Bin609	407	1032074	d__Bacteria;p__Actinomycetota;c__Actinomycetia;o__Nanopelagicales;f__Nanopelagicaceae;g__MAG-120802;s__MAG-120802 sp003569145	70.14	1.83	4.65153	1.21736	2.33338	5.57862	6.471	8.52576	1.64597	0.328731	0.715911	3.00933	1.93252	6.38275	2.26743	2.46205	1.94364	5.76537	4.75382	9.37464	0.640448	1.32384	0.908318	2.82369	1.19489	4.5929
Bin610	606	2524368	d__Bacteria;p__Bacteroidota;c__Bacteroidia;o__Flavobacteriales;f__UA16;g__;s__	87.9	0.57	0.894568	2.64981	1.62754	0.948243	1.76128	1.32556	3.39336	10.9256	8.09317	2.75058	9.09518	3.91073	0.647772	0.714739	1.0703	1.24182	2.14909	1.15794	3.04342	2.92823	7.13841	4.00136	6.74125	4.26553
Bin611	1356	2983871	d__Bacteria;p__Bacteroidota;c__Bacteroidia;o__Cytophagales;f__Cyclobacteriaceae;g__Fabibacter;s__Fabibacter thermotolerans	71.05	3.28	1.17196	0.600834	0.687269	1.67674	1.36175	4.79589	0.483752	0.297624	0.367743	1.73062	0.356605	6.28923	0.414754	0.797246	1.01799	2.74171	3.62418	5.57858	0.158495	0.174461	0.673133	3.34592	1.60882	4.41727
Bin612	935	2127898	d__Bacteria;p__Bacteroidota;c__Rhodothermia;o__Balneolales;f__Balneolaceae;g__;s__	87.09	8.16	2.45349	2.79374	3.72588	1.43515	3.37458	2.20505	0.805459	0.496842	0.963591	0.651571	0.703232	1.29962	1.99771	1.95747	3.07946	2.1804	2.37313	2.29324	0.54929	0.925665	1.2315	0.971629	0.663416	1.11981
Bin613	188	1647297	d__Bacteria;p__Bacteroidota;c__Bacteroidia;o__Flavobacteriales;f__Flavobacteriaceae;g__UBA3478;s__	82.93	1.42	5.26655	4.93136	5.40936	7.48704	9.33485	13.8104	1.66093	0.719396	1.26842	3.01639	1.79472	7.01808	5.00631	7.7615	5.80956	6.25959	4.92774	12.7467	1.21678	3.42016	2.62333	2.71121	1.19963	4.90672
Bin614	598	2023467	d__Bacteria;p__Bacteroidota;c__Bacteroidia;o__Flavobacteriales;f__Crocinitomicaceae;g__JALQTG01;s__	72.87	1.68	2.42013	1.59635	1.79939	0.830172	0.825063	1.50303	3.53987	1.25824	2.52093	1.005	0.422487	1.20817	2.26286	1.76443	1.99993	0.765758	0.991997	1.38489	1.99134	2.50313	2.95139	0.931006	0.450404	0.715258
Bin615	571	1927201	d__Bacteria;p__Pseudomonadota;c__Gammaproteobacteria;o__Steroidobacterales;f__Steroidobacteraceae;g__UBA964;s__	74.26	5.55	0.366049	0.623196	1.45875	1.0084	1.3059	1.22625	0.0708692	0.0613416	0.203644	0.293346	0.298026	0.523772	0.747318	0.988202	1.26527	1.17749	0.589923	1.30974	0.148226	0.293235	0.271537	0.308205	0.184166	0.541662
Bin616	1121	2654828	d__Bacteria;p__Pseudomonadota;c__Alphaproteobacteria;o__Caulobacterales;f__Hyphomonadaceae;g__Henriciella;s__Henriciella sp019448215	78.65	6.41	0.143581	0.265634	0.206727	0.43511	0.601489	0.646952	0.291525	0.32329	0.209678	0.366937	0.602654	0.230721	0.202204	0.206425	0.201455	0.307371	0.293128	0.347807	0.186209	0.141616	0.146029	0.23611	0.246233	0.267178
Bin617	945	1692368	d__Bacteria;p__Bacteroidota;c__Bacteroidia;o__Flavobacteriales;f__Schleiferiaceae;g__UBA10364;s__	82.71	7.55	14.6065	20.5511	13.5277	9.55995	11.8007	8.17231	5.62231	8.37501	6.17203	6.36939	5.80254	5.86437	16.0207	11.0459	14.385	8.09735	16.947	10.5523	4.42428	6.38197	7.67526	4.32366	3.68138	7.11794
Bin618	268	2130740	d__Bacteria;p__Bacteroidota;c__Rhodothermia;o__Balneolales;f__Balneolaceae;g__UBA1275;s__	98.31	0.47	58.0107	66.4589	77.2241	33.467	57.5888	31.4748	16.3856	10.3832	17.7984	13.4847	7.41989	15.0448	42.0488	49.7776	61.2212	39.868	69.9071	36.4297	9.40592	21.6287	29.7413	15.9045	10.2692	12.7819
Bin619	1146	2437145	d__Bacteria;p__Planctomycetota;c__Phycisphaerae;o__Phycisphaerales;f__SM1A02;g__VGXO01;s__	72.15	8.52	0.503845	0.862944	1.0215	1.15306	0.781761	0.735155	1.50321	2.7487	3.52057	3.4287	5.04088	2.32222	0.624154	0.835985	0.680329	1.08303	0.517952	0.69018	2.17037	2.79954	2.56525	2.81052	2.19229	3.25114
Bin620	434	1294043	d__Bacteria;p__Bacteroidota;c__Bacteroidia;o__Flavobacteriales;f__Flavobacteriaceae;g__RFYP01;s__RFYP01 sp009921175	74.2	3.65	3.11473	2.15114	3.31095	1.86733	2.11211	1.63355	0.528412	0.162657	0.333459	0.4793	0.15786	0.50295	2.74617	2.58559	2.60837	2.14017	1.76704	1.59052	0.334193	0.548455	0.531696	0.449239	0.22314	0.371826
Bin621	941	1964786	d__Bacteria;p__Pseudomonadota;c__Alphaproteobacteria;o__Puniceispirillales;f__Puniceispirillaceae;g__UBA3439;s__	77.68	8.68	1.66863	1.32681	1.44164	1.32829	1.81668	1.81007	0.400271	0.122293	0.229304	0.387906	0.206871	0.724004	1.11116	1.39329	1.23273	1.28709	2.24177	1.51616	0.240299	0.445958	0.301024	0.374348	0.308217	0.449886
Bin622	1102	1920958	d__Bacteria;p__Pseudomonadota;c__Alphaproteobacteria;o__Sphingomonadales;f__Sphingomonadaceae;g__Qipengyuania;s__Qipengyuania gaetbuli	71	7.85	0.41551	0.844226	0.80455	1.1865	0.886139	1.5819	0.438215	1.12475	0.930844	1.33104	3.55771	3.57399	0.471565	0.468444	0.765533	1.08202	0.651445	1.3548	0.304852	0.33976	0.524174	1.5798	1.82051	4.68047
Bin623	1622	3007960	d__Bacteria;p__Pseudomonadota;c__Gammaproteobacteria;o__Enterobacterales_A;f__Alteromonadaceae;g__Alteromonas;s__Alteromonas abrolhosensis	76.86	4.51	0.0818678	0.386418	0.264347	0.13683	0.781566	0.458764	0.211004	0.917356	0.905004	0.281726	2.02109	1.15045	0.0836085	0.0920659	0.113391	0.207873	0.34906	0.500475	0.119502	0.182938	0.467595	0.485124	0.530646	1.90789
Bin624	686	1915142	d__Bacteria;p__Chloroflexota;c__Dehalococcoidia;o__UBA1151;f__;g__;s__	75.74	0.62	1.35295	0.747156	0.93397	1.88459	1.22412	1.84727	0.689848	0.42005	0.630986	0.901132	0.623915	1.10544	1.52736	2.06606	1.19196	1.35108	1.31627	1.42596	0.655474	1.13625	0.640799	0.665162	0.522996	0.792652
Bin625	168	1987081	d__Bacteria;p__Actinomycetota;c__Acidimicrobiia;o__Acidimicrobiales;f__Ilumatobacteraceae;g__Casp-actino5;s__Casp-actino5 sp023262325	84.62	1.71	12.0265	13.7527	24.1504	31.0806	34.8942	56.4448	2.31762	1.14004	3.91186	8.81616	10.0244	26.7892	18.3144	21.5633	25.2983	28.5153	10.4942	40.3459	4.58354	6.20956	4.16971	8.20898	5.39634	17.7012
Bin626	689	1657080	d__Bacteria;p__Bacteroidota;c__Bacteroidia;o__Flavobacteriales;f__Flavobacteriaceae;g__RFYP01;s__RFYP01 sp009921175	84.61	3.44	2.8398	1.95801	3.06685	1.75127	2.11774	1.63646	0.486988	0.182122	0.323239	0.448659	0.190402	0.554907	2.52469	2.39603	2.43763	1.98482	1.65945	1.60584	0.333285	0.562731	0.525401	0.444879	0.220843	0.366514
Bin627	640	3363558	d__Bacteria;p__Bacteroidota;c__Bacteroidia;o__Chitinophagales;f__Saprospiraceae;g__;s__	92.56	2.5	7.89756	8.36914	9.05621	6.9982	6.20955	9.36763	18.7446	15.1759	18.3011	12.0833	8.48115	12.3939	4.91798	7.50335	7.09346	5.97459	7.44473	9.72406	7.50886	18.7571	24.4297	12.5179	5.77563	10.8934
Bin628	583	2144934	d__Bacteria;p__Bacteroidota;c__Rhodothermia;o__Rhodothermales;f__;g__;s__	82.37	2.93	8.51222	11.2763	12.692	14.6156	19.1057	16.9372	6.10075	9.6397	10.5662	8.67379	17.3567	11.0133	5.70535	11.1877	10.4156	12.9083	13.2512	16.8031	2.95326	9.04611	9.99857	8.32131	5.74897	11.5709
Bin629	424	2460173	d__Bacteria;p__Pseudomonadota;c__Gammaproteobacteria;o__Pseudomonadales;f__Halieaceae;g__Luminiphilus;s__	88.14	3.75	42.5564	47.2201	44.1156	33.0147	29.9023	24.2353	6.6612	3.36094	5.23997	6.94205	3.76297	8.27213	34.8264	32.5615	38.811	33.2071	36.6253	21.1023	5.64994	7.41421	6.87613	6.13896	6.9469	4.99284
Bin630	623	1872462	d__Bacteria;p__Cyanobacteriota;c__Cyanobacteriia;o__PCC-6307;f__Cyanobiaceae;g__Vulcanococcus;s__	70.92	4.17	15.3126	10.8119	11.7789	22.8261	13.5719	23.1396	24.0209	13.1808	18.9317	46.3057	57.213	60.1555	15.9764	17.4615	12.9207	22.9058	7.36138	15.6476	32.0015	32.0358	15.8276	45.5579	29.0922	49.3626
Bin631	329	807936	d__Bacteria;p__Bacillota;c__Bacilli;o__Acholeplasmatales;f__Acholeplasmataceae;g__UBA8290;s__	80.18	6.47	2.62598	9.08119	5.2904	4.69149	13.837	9.59014	6.30004	16.991	9.69663	11.8036	8.30127	10.3804	6.5709	3.44609	3.73274	4.16393	20.8946	13.2931	8.58684	11.025	14.2856	9.42063	5.05442	11.436
Bin632	638	2438434	d__Bacteria;p__Pseudomonadota;c__Gammaproteobacteria;o__Steroidobacterales;f__Steroidobacteraceae;g__UBA964;s__	85.15	8.34	0.423653	0.706761	1.64414	1.1191	1.4671	1.37859	0.0838335	0.0701594	0.23157	0.328606	0.336245	0.569472	0.855416	1.06734	1.41584	1.29509	0.68251	1.48506	0.152946	0.308367	0.304411	0.351042	0.211342	0.586219
Bin633	1229	2284436	d__Bacteria;p__Pseudomonadota;c__Gammaproteobacteria;o__Pseudomonadales;f__HTCC2089;g__RGAU01;s__	71.46	4.47	4.88999	4.9904	5.06543	4.05947	4.2062	3.70501	1.54391	2.53823	1.35423	1.3859	1.49842	1.589	3.37687	2.84566	3.94419	3.67018	5.47273	3.55176	2.44259	1.41379	1.72515	1.37712	2.42267	1.4462
Bin634	1011	3003121	d__Bacteria;p__Pseudomonadota;c__Gammaproteobacteria;o__Nevskiales;f__;g__;s__	88.84	2.97	0.10696	0.0894337	0.111456	0.169017	0.601022	0.737235	0.257417	0.314919	0.359051	0.334688	0.876131	0.792135	0.0826979	0.0872472	0.0791846	0.145044	0.376358	0.364347	0.263434	0.232945	0.279776	0.340863	0.370916	1.08673
Bin635	770	1738073	d__Bacteria;p__Pseudomonadota;c__Alphaproteobacteria;o__Puniceispirillales;f__Puniceispirillaceae;g__JADHLI01;s__	83.4	4.09	2.31644	6.3616	3.58847	5.78305	5.17643	2.86468	0.630701	0.799608	0.831212	1.60449	0.647227	1.19008	3.78897	3.06052	2.91446	4.38775	11.2922	4.40506	0.769275	1.18589	0.87242	1.223	1.07987	1.22101
Bin636	2392	5188985	d__Bacteria;p__Planctomycetota;c__Planctomycetia;o__Planctomycetales;f__Planctomycetaceae;g__SXXK01;s__SXXK01 sp023260695	75.63	2.07	0.174046	0.187885	0.181023	0.229342	0.275209	0.305209	0.486336	0.689028	0.647906	0.630736	1.1302	1.39664	0.120931	0.187166	0.124063	0.246755	0.253982	0.300037	0.409064	0.446177	0.385038	0.743798	0.755103	0.866598
Bin637	264	1839166	d__Bacteria;p__Bacteroidota;c__Bacteroidia;o__Chitinophagales;f__Chitinophagaceae;g__JJ008;s__	91.31	1.89	2.24784	2.83631	5.61915	1.67602	5.44176	3.17485	1.98467	2.03494	4.01852	1.95293	3.0476	2.91007	2.71815	2.55182	4.08997	3.14364	2.63693	4.10345	1.84487	3.03403	4.62377	3.36838	1.32362	3.17026
Bin638	1024	2289931	d__Bacteria;p__Pseudomonadota;c__Alphaproteobacteria;o__Rhodobacterales;f__Rhodobacteraceae;g__JAFIEC01;s__	73.65	6.31	0.656747	1.61303	2.34213	1.59565	2.27362	1.85857	0.137998	0.154875	0.424095	0.501155	0.567626	0.754195	1.29322	1.49879	2.5057	1.95157	1.02636	2.00529	0.296274	0.441006	0.424114	0.508099	0.449658	0.808473
Bin639	1372	2400792	d__Bacteria;p__Verrucomicrobiota;c__Verrucomicrobiae;o__Opitutales;f__MB11C04;g__MB11C04;s__	75.6	6.29	6.63529	7.05091	6.93674	9.47367	7.88155	8.53838	4.35742	1.92841	3.95921	6.89434	3.38748	7.08055	5.34591	6.47795	5.29607	9.34076	18.4201	7.41455	2.80081	4.7511	3.97558	5.74791	4.51153	4.96025
Bin640	875	1819424	d__Bacteria;p__Pseudomonadota;c__Alphaproteobacteria;o__Puniceispirillales;f__Puniceispirillaceae;g__UBA3439;s__	70.81	3.8	1.75906	1.4178	1.50543	1.36054	1.92747	1.85609	0.439119	0.137874	0.276788	0.419219	0.266848	0.719753	1.21221	1.45756	1.35527	1.39088	2.39293	1.60643	0.292643	0.47987	0.358163	0.3987	0.341658	0.496338
Bin641	846	1535477	d__Bacteria;p__Bacteroidota;c__Bacteroidia;o__Flavobacteriales;f__Schleiferiaceae;g__UBA10364;s__	78.66	6.08	12.5136	17.8432	10.4302	8.46902	9.97161	7.23479	5.03521	6.54359	4.84266	5.47368	4.32285	5.06849	14.2701	9.23716	12.2369	6.84676	14.0853	9.30473	4.06138	5.14141	6.68608	3.72292	3.01279	6.0211
Bin642	438	1597680	d__Bacteria;p__Cyanobacteriota;c__Cyanobacteriia;o__PCC-6307;f__Cyanobiaceae;g__Vulcanococcus;s__	73.94	3.08	10.6548	7.83784	10.0438	11.5391	10.6693	12.8842	5.51971	2.13678	4.53443	7.65636	7.36241	11.7506	17.0409	18.4543	15.1448	16.0793	5.36238	15.6358	8.88278	8.3321	3.9984	8.52754	5.37304	7.2131
Bin643	496	4766975	d__Bacteria;p__Desulfobacterota_B;c__Binatia;o__UBA12015;f__UBA12015;g__VGTG01;s__	96.22	1.68	4.30123	8.18691	5.60167	6.35265	3.86522	4.18965	16.7815	26.0263	26.8546	19.0594	30.8722	15.0471	5.735	5.93384	4.45457	5.69173	3.57862	3.21266	31.66	24.7175	19.4594	19.9684	23.694	17.3882
Bin644	264	1237410	d__Bacteria;p__Pseudomonadota;c__Gammaproteobacteria;o__UBA11654;f__;g__;s__	71.68	5.52	3.82177	2.02028	3.61012	4.74629	8.91065	10.9472	1.41756	0.407777	1.10684	2.7063	1.24718	6.4974	3.14444	4.3169	2.51032	4.97985	6.88908	8.41726	0.876607	2.78188	1.76754	2.41981	0.777033	3.2838
Bin645	979	1527134	d__Bacteria;p__Actinomycetota;c__Acidimicrobiia;o__Acidimicrobiales;f__Ilumatobacteraceae;g__BACL27;s__	79.87	7.13	0.583384	0.281942	0.309989	1.10981	0.623609	0.544061	0.429638	0.0969215	0.203235	0.706735	0.619811	0.601803	0.614644	0.708585	0.581552	0.941719	0.639003	1.18055	0.377752	0.558408	0.259062	0.557213	0.397203	0.873441
Bin646	1570	2885073	d__Bacteria;p__Pseudomonadota;c__Gammaproteobacteria;o__Enterobacterales_A;f__Alteromonadaceae;g__Alteromonas;s__Alteromonas abrolhosensis	73.24	3.42	0.0768868	0.340158	0.244016	0.12959	0.726838	0.44638	0.22061	0.848161	0.869636	0.244535	1.82226	1.09764	0.0695182	0.0868831	0.101715	0.188236	0.320948	0.474043	0.137519	0.184228	0.437293	0.468992	0.470192	1.7327
Bin647	366	1153042	d__Bacteria;p__Bacteroidota;c__Bacteroidia;o__Flavobacteriales;f__Flavobacteriaceae;g__JALRKI01;s__	70.03	3.46	2.1617	1.33508	1.89983	2.58039	3.26655	5.30398	1.39354	0.631831	0.771916	2.29752	1.6236	4.35545	1.83322	2.3829	1.84891	2.48201	1.32593	4.80131	1.10798	1.96588	1.3931	1.69739	0.632155	3.04377
Bin648	594	1107127	d__Bacteria;p__Bacillota;c__Bacilli;o__Acholeplasmatales;f__Acholeplasmataceae;g__UBA8290;s__	74.65	6.79	3.80208	9.25893	7.15794	6.47809	17.5541	10.256	9.58446	20.406	14.9012	17.705	14.9056	15.0049	6.77563	4.25023	4.31733	9.68362	40.4887	13.5132	10.8068	13.4105	16.8835	17.566	13.6818	17.041
Bin649	2000	3836998	d__Bacteria;p__Planctomycetota;c__Planctomycetia;o__Pirellulales;f__UBA1268;g__M30B53;s__	72.04	6.49	0.661472	1.31898	1.80416	1.76447	1.12546	0.964926	0.606051	1.01773	1.56792	1.91585	2.06921	1.38552	1.10643	1.31417	1.55707	1.59334	0.773127	1.05727	1.49685	1.79122	1.41039	1.98211	1.43821	1.56808
Bin650	2692	5158110	d__Bacteria;p__Planctomycetota;c__Planctomycetia;o__Planctomycetales;f__Planctomycetaceae;g__SXXK01;s__SXXK01 sp023260695	74.27	3.58	0.227727	0.250125	0.237858	0.283436	0.330011	0.339824	0.834852	1.15246	1.1642	0.983696	1.73156	1.85429	0.134503	0.222926	0.137672	0.312724	0.304411	0.345381	0.695649	0.74919	0.648991	1.18354	1.15907	1.19117
Bin651	857	1487995	d__Bacteria;p__Bacteroidota;c__Bacteroidia;o__Flavobacteriales;f__Schleiferiaceae;g__UBA10364;s__	74.68	7.06	15.1436	19.8262	12.3284	10.2853	12.5732	10.9175	8.31006	8.8232	6.36238	10.3653	6.66768	10.7467	15.7675	10.1826	13.9211	8.59854	16.2462	12.2128	4.94609	6.38127	8.79124	5.93555	4.17151	9.53764
Bin652	687	1404448	d__Bacteria;p__Bacteroidota;c__Bacteroidia;o__Flavobacteriales;f__Flavobacteriaceae;g__RFYP01;s__RFYP01 sp009921175	80.05	4.1	2.26854	1.70842	2.66214	1.48441	1.97554	1.59905	0.49895	0.205986	0.341463	0.424157	0.206719	0.594567	2.04574	2.03623	2.07083	1.67029	1.52158	1.56399	0.370636	0.58437	0.556789	0.453516	0.208455	0.468744
Bin653	763	1412448	d__Bacteria;p__Pseudomonadota;c__Alphaproteobacteria;o__Puniceispirillales;f__Puniceispirillaceae;g__JADHLI01;s__	77.34	5	2.06464	5.35381	3.04925	4.93663	4.67123	2.5463	0.865847	1.0656	1.19296	1.55718	0.937598	1.245	3.31485	2.58649	2.51951	3.70789	10.11	3.98433	0.875838	1.20528	1.16301	1.32898	1.28836	1.43346
Bin654	960	1842604	d__Bacteria;p__Pseudomonadota;c__Gammaproteobacteria;o__Steroidobacterales;f__Steroidobacteraceae;g__UBA964;s__	74.39	7.17	0.468738	0.709865	1.5221	1.03613	1.40189	1.33062	0.18991	0.16848	0.321665	0.370522	0.42561	0.649919	0.783521	1.03322	1.28072	1.21515	0.706993	1.39225	0.27432	0.368207	0.363352	0.416089	0.33464	0.590395
Bin655	447	1259610	d__Bacteria;p__Bacteroidota;c__Bacteroidia;o__Flavobacteriales;f__Flavobacteriaceae;g__RFYP01;s__RFYP01 sp009921175	72.11	4.21	3.10532	2.21507	3.42766	1.88318	2.20554	1.73323	0.522305	0.178549	0.374368	0.487766	0.189945	0.567783	2.79106	2.61019	2.65581	2.16995	1.75085	1.70459	0.364118	0.583926	0.543605	0.472221	0.261079	0.372377
Bin656	1594	2900943	d__Bacteria;p__SAR324;c__SAR324;o__SAR324;f__NAC60-12;g__UBA1014;s__UBA1014 sp001469005	71.16	6.15	0.245764	3.05095	1.20921	6.25331	2.77672	0.106753	0.46127	0.546334	1.37117	1.04889	0.930624	0.273797	0.277754	0.676619	1.08536	2.12151	8.82094	3.79005	0.165214	0.403624	0.49602	0.477172	0.696418	0.880501
Bin657	502	1124158	d__Bacteria;p__Actinomycetota;c__Actinomycetia;o__Actinomycetales;f__Microbacteriaceae;g__Aquiluna;s__	77.76	9.11	2.53707	2.48332	3.07393	2.95381	4.76143	4.75484	0.390689	0.13936	0.380289	0.66343	0.617338	2.18387	2.16423	2.14845	2.75157	2.74358	1.84094	4.33797	0.31764	0.483238	0.460801	0.68276	0.531561	1.64007
Bin658	459	2226704	d__Bacteria;p__Verrucomicrobiota;c__Verrucomicrobiae;o__Verrucomicrobiales;f__Akkermansiaceae;g__Oceaniferula;s__	96.8	2.08	0.0926378	0.251287	0.11221	0.621611	0.301614	0.679679	0.43457	1.0152	0.544047	1.98364	2.07389	3.04906	0.0938322	0.126989	0.0899538	0.299265	0.337965	0.51385	0.594763	0.608331	0.530637	1.36061	1.97443	2.58673
Bin659	401	3272221	d__Bacteria;p__Pseudomonadota;c__Gammaproteobacteria;o__Burkholderiales;f__Burkholderiaceae_A;g__JAHDXY01;s__JAHDXY01 sp023257915	97.22	1.25	3.96304	5.98712	11.3618	12.9938	11.5675	15.3693	0.752393	0.821242	2.01141	3.71488	3.88379	6.54412	6.60741	9.76197	10.6812	11.5883	4.94488	13.4713	1.75277	2.76277	2.27896	3.55624	2.39361	5.61239
Bin660	1210	2286777	d__Bacteria;p__Pseudomonadota;c__Alphaproteobacteria;o__Rhodobacterales;f__Rhodobacteraceae;g__HIMB11;s__HIMB11 sp018222665	74.87	5.93	1.02296	1.28647	0.880969	1.64991	1.46247	1.0208	0.43018	0.379945	0.355505	0.804997	0.440226	0.58941	1.07032	0.722492	0.809141	1.13289	2.13657	1.31547	0.379962	0.425549	0.463176	0.552274	0.765078	0.695883
Bin661	566	1373069	d__Bacteria;p__Bacteroidota;c__Bacteroidia;o__Flavobacteriales;f__Flavobacteriaceae;g__UBA724;s__UBA724 sp002723075	76.94	6.27	0.862966	3.55792	1.4509	3.78082	1.81341	0.417194	0.425185	1.03107	0.606659	1.54314	0.916595	0.328404	1.4132	1.12014	1.37663	1.86375	4.49223	1.82894	0.387197	0.555599	0.679851	0.879287	0.880621	0.949167
Bin662	893	1869443	d__Bacteria;p__Pseudomonadota;c__Alphaproteobacteria;o__Puniceispirillales;f__Puniceispirillaceae;g__UBA3439;s__	76.02	7.87	1.65111	1.33969	1.44077	1.30192	1.79755	1.78497	0.394422	0.129044	0.254923	0.403629	0.244365	0.680001	1.11409	1.40885	1.26456	1.3127	2.26055	1.5029	0.235151	0.408495	0.308591	0.35333	0.29122	0.432263
Bin663	976	2092344	d__Bacteria;p__Bacteroidota;c__Rhodothermia;o__Balneolales;f__Balneolaceae;g__;s__	84.88	9.5	2.45856	2.71249	3.65043	1.42767	3.39763	2.18884	0.695847	0.429951	0.856512	0.630543	0.659679	1.27334	1.93347	1.91185	3.015	2.18505	2.33148	2.30383	0.487706	0.855847	1.11646	0.912439	0.554894	1.04838
Bin664	925	1832371	d__Bacteria;p__Bacteroidota;c__Bacteroidia;o__NS11-12g;f__UBA955;g__JALRLA01;s__JALRLA01 sp023254645	79.14	6.9	1.69982	1.78333	1.58462	0.980571	1.59233	1.63386	1.32023	2.23079	1.77139	1.17483	1.90514	1.56042	1.38791	1.16021	1.7961	1.12743	1.17946	1.65941	1.32989	1.61969	2.29266	1.26581	1.03907	1.75047
Bin665	585	1840847	d__Bacteria;p__Pseudomonadota;c__Gammaproteobacteria;o__Steroidobacterales;f__Steroidobacteraceae;g__UBA964;s__	70.33	3.19	5.4794	6.93913	10.1441	5.09116	7.13871	4.60687	1.18225	0.844246	1.62726	1.54315	1.65314	1.9727	5.69358	5.89697	8.12445	7.10685	6.18809	4.59797	1.05264	1.84661	2.20304	1.90806	1.48744	1.90616
Bin666	319	1508043	d__Bacteria;p__Bacteroidota;c__Bacteroidia;o__Flavobacteriales;f__Schleiferiaceae;g__TMED14;s__	70.74	2.78	24.7493	26.0705	23.1902	12.5028	17.6166	15.9977	19.4477	18.1536	17.2779	13.2118	16.1614	17.2153	22.8685	19.0295	27.0995	13.951	14.8664	18.9705	14.3806	20.6728	28.3526	12.2558	7.68229	22.2118
Bin667	1590	3999979	d__Bacteria;p__Pseudomonadota;c__Gammaproteobacteria;o__Enterobacterales_A;f__Alteromonadaceae;g__Alteromonas;s__Alteromonas abrolhosensis	84.48	9.4	0.0541376	0.454938	0.284137	0.190343	2.12654	0.590651	0.128992	1.15551	0.891558	0.414806	6.46312	1.6179	0.0581642	0.0773399	0.10588	0.256083	0.661928	0.75556	0.068837	0.155155	0.445077	0.60556	0.729406	2.77082
Bin668	644	1389289	d__Bacteria;p__Bacteroidota;c__Bacteroidia;o__Flavobacteriales;f__Flavobacteriaceae;g__RFYP01;s__RFYP01 sp009921175	75.67	2.64	2.42998	1.75464	2.69458	1.55412	1.99538	1.56406	0.512747	0.228296	0.39131	0.476708	0.297097	0.64631	2.16221	2.13851	2.14163	1.72239	1.59973	1.57853	0.362115	0.578931	0.502864	0.457252	0.28867	0.514227
Bin669	1052	2150853	d__Bacteria;p__Pseudomonadota;c__Alphaproteobacteria;o__UBA7985;f__UBA7985;g__UBA7985;s__	71.28	5.16	0.203685	0.610777	0.269412	0.564329	0.257164	0.127868	1.05252	2.99973	1.64362	2.11714	1.87967	0.654977	0.257854	0.180466	0.166049	0.28973	0.600369	0.240421	1.9483	1.0706	1.38137	1.6068	3.61311	1.36653
Bin670	1248	2328279	d__Bacteria;p__Pseudomonadota;c__Alphaproteobacteria;o__Rhodobacterales;f__Rhodobacteraceae;g__HIMB11;s__HIMB11 sp018222665	79.34	7.41	0.669778	0.990136	0.660423	1.35241	1.19423	0.753127	0.290238	0.175441	0.203825	0.613555	0.271326	0.432701	0.783527	0.484264	0.525636	0.882917	1.80914	1.06113	0.262425	0.261185	0.25346	0.408179	0.581774	0.518973
Bin671	1023	2694352	d__Bacteria;p__Actinomycetota;c__Actinomycetia;o__Propionibacteriales;f__Nocardioidaceae;g__Aeromicrobium;s__	70.14	7.15	0.0810928	0.095318	0.071446	0.0954886	0.249154	0.164487	0.419774	0.616048	0.587106	0.635755	1.22735	0.902602	0.0510069	0.0505484	0.170885	0.0739229	0.364473	0.304602	0.461198	0.440374	1.10469	0.535336	1.14203	2.69739
Bin672	1005	2063717	d__Bacteria;p__Pseudomonadota;c__Gammaproteobacteria;o__Steroidobacterales;f__Steroidobacteraceae;g__UBA964;s__	73.12	6.82	0.416498	0.647227	1.46714	1.05198	1.41455	1.41027	0.0821857	0.0670639	0.231895	0.31441	0.321703	0.589805	0.757208	0.998727	1.27574	1.20938	0.662783	1.40224	0.155339	0.292017	0.268321	0.334357	0.18753	0.553388
Bin673	609	2300308	d__Bacteria;p__Bacteroidota;c__Rhodothermia;o__Rhodothermales;f__UBA10348;g__JAAZVD01;s__	79.88	0.2	6.39567	5.66064	8.48256	8.21877	7.31707	8.23014	1.86932	1.07505	2.24017	3.61159	2.93116	5.30552	7.47109	7.3819	8.39845	7.54077	4.73605	7.78663	1.81205	2.86448	2.59533	2.84585	2.01586	4.56936
Bin674	611	2387519	d__Bacteria;p__Pseudomonadota;c__Gammaproteobacteria;o__Burkholderiales;f__Burkholderiaceae_C;g__Castellaniella;s__	85.04	1.75	0.106282	0.106297	0.147434	0.357203	0.733421	0.95488	0.0953424	0.122781	0.155156	0.360564	1.63151	1.07909	0.110887	0.152934	0.138869	0.480676	0.188444	1.06726	0.140586	0.165001	0.122754	0.469334	0.498889	1.89359
Bin675	794	2277376	d__Bacteria;p__Bacteroidota;c__Bacteroidia;o__Flavobacteriales;f__UA16;g__UBA8752;s__	87.42	2.03	5.02548	6.81302	3.3949	7.09363	3.78838	4.91329	20.4654	31.891	17.1202	27.6362	26.059	20.1425	5.73196	4.36225	3.8222	4.50493	6.21171	5.7733	24.9855	22.0613	24.4687	17.3429	21.294	30.3344
Bin676	2569	4786356	d__Bacteria;p__Planctomycetota;c__Planctomycetia;o__Planctomycetales;f__Planctomycetaceae;g__SXXK01;s__SXXK01 sp023260695	70.66	3.19	0.158234	0.182924	0.162106	0.207791	0.316335	0.38298	0.607816	0.922693	0.85134	0.76579	1.6281	2.24954	0.0862119	0.145188	0.0868677	0.226926	0.275347	0.375689	0.503986	0.520453	0.483359	0.970244	0.871829	1.41657
Bin677	945	1924087	d__Bacteria;p__Bacteroidota;c__Rhodothermia;o__Balneolales;f__Balneolaceae;g__;s__	79.26	9.52	2.27777	2.58337	3.48779	1.43894	3.34214	2.22413	0.635143	0.411104	0.83775	0.663828	0.65192	1.31653	1.81811	1.93208	2.89907	2.06759	2.24993	2.34021	0.456121	0.902658	1.1467	0.847292	0.4893	1.1182
Bin678	360	1769049	d__Archaea;p__Thermoplasmatota;c__Poseidoniia;o__Poseidoniales;f__Poseidoniaceae;g__Poseidonia;s__	76.8	1.64	3.75955	2.54537	1.5765	4.45162	2.48736	4.43285	1.91196	1.04476	1.51843	2.3334	1.43867	2.4737	5.18052	5.57264	3.55439	3.39215	3.88229	3.86896	1.90858	3.373	1.86649	1.51924	0.770218	1.87833
Bin679	1553	4349725	d__Bacteria;p__Planctomycetota;c__Planctomycetia;o__Planctomycetales;f__Planctomycetaceae;g__SXXK01;s__SXXK01 sp023260695	70.35	1.12	0.120185	0.129423	0.121387	0.177044	0.19574	0.240592	0.340264	0.526107	0.49602	0.490747	0.898577	1.20775	0.0733748	0.145374	0.0860767	0.181545	0.150511	0.233597	0.284403	0.340527	0.291568	0.568878	0.520471	0.750446
Bin680	202	2186580	d__Bacteria;p__Bacteroidota;c__Bacteroidia;o__Flavobacteriales;f__UA16;g__UBA11663;s__	92.75	0.67	20.2333	22.894	12.151	23.6564	13.4393	13.7037	46.4561	61.0847	33.62	59.7874	49.3711	33.3839	21.0626	29.6809	24.8283	16.4501	12.3062	19.5521	46.9198	83.6639	81.2867	37.8838	24.9423	60.3572
Bin681	433	1603624	d__Archaea;p__Thermoplasmatota;c__Poseidoniia;o__Poseidoniales;f__Poseidoniaceae;g__MGIIa-L3;s__	71.2	2.4	3.45644	2.49593	2.22272	4.55426	2.446	3.91494	1.51746	0.824693	1.54583	1.89416	1.60758	1.85866	4.59974	4.95747	3.66196	3.22511	3.54508	3.56679	1.39688	2.13782	1.13039	1.31135	0.713999	1.49943
Bin682	904	2299512	d__Bacteria;p__Planctomycetota;c__Phycisphaerae;o__Phycisphaerales;f__SM1A02;g__VGXO01;s__	70.61	1.66	0.595576	0.98883	1.12945	1.26489	0.905322	0.828141	1.70576	3.06285	3.88367	3.71519	5.54582	2.55649	0.723704	0.958364	0.803753	1.18115	0.605564	0.770919	2.45728	3.14216	2.75043	3.10001	2.419	3.55881
Bin683	891	1884238	d__Bacteria;p__Pseudomonadota;c__Alphaproteobacteria;o__Puniceispirillales;f__Puniceispirillaceae;g__UBA3439;s__	76.55	7.63	1.58967	1.27904	1.38984	1.23056	1.76558	1.76107	0.376164	0.126501	0.231136	0.362645	0.196408	0.694735	1.09517	1.36216	1.23868	1.25038	2.09076	1.46564	0.23878	0.426858	0.295635	0.326858	0.236787	0.43056
Bin684	670	1928260	d__Bacteria;p__Pseudomonadota;c__Gammaproteobacteria;o__Steroidobacterales;f__Steroidobacteraceae;g__UBA964;s__	74.32	4.94	0.431934	0.665348	1.55065	0.994449	1.36092	1.282	0.259711	0.253705	0.407584	0.388894	0.453869	0.628181	0.78797	0.981942	1.28773	1.18795	0.713284	1.37697	0.291352	0.384279	0.433671	0.456591	0.410247	0.626965
Bin685	1131	2310680	d__Bacteria;p__Pseudomonadota;c__Gammaproteobacteria;o__Steroidobacterales;f__Steroidobacteraceae;g__UBA964;s__	77.2	9.11	0.456568	0.736314	1.6502	1.11178	1.48084	1.44009	0.096195	0.0786138	0.263004	0.329334	0.353321	0.618176	0.868142	1.07639	1.41336	1.31196	0.724357	1.46945	0.169987	0.299369	0.297764	0.323051	0.213915	0.599875
Bin686	807	2041225	d__Bacteria;p__Pseudomonadota;c__Gammaproteobacteria;o__Steroidobacterales;f__Steroidobacteraceae;g__;s__	74.15	9.72	1.38839	1.8577	2.41482	2.55419	1.91243	2.29632	3.25149	4.55927	6.68085	6.27622	9.44931	5.76283	2.24471	2.61234	2.45786	2.6225	1.27151	2.49006	5.79456	6.90375	6.94463	5.76404	4.69375	8.65391
Bin687	5	2820313	d__Bacteria;p__Pseudomonadota;c__Alphaproteobacteria;o__Sphingomonadales;f__Sphingomonadaceae;g__Parerythrobacter;s__	99.93	0.35	0.0501051	0.13343	0.134839	0.194083	0.638501	0.412935	0.060138	0.202767	0.229679	0.255949	5.16195	1.0692	0.0628281	0.0879583	0.0966641	0.162541	0.130384	0.325221	0.0649927	0.0892406	0.0743602	0.318148	0.606124	1.39241
Bin688	1540	2983753	d__Bacteria;p__Pseudomonadota;c__Alphaproteobacteria;o__Rhodobacterales;f__Rhodobacteraceae;g__Thalassococcus;s__Thalassococcus halodurans	71.11	4.37	0.0835555	0.0678921	0.0879529	0.0518298	0.269786	0.0772243	0.0709053	0.102433	0.149653	0.0459978	1.47548	0.119517	0.0555288	0.0394509	0.0565571	0.0525076	0.0633724	0.0888107	0.0622304	0.0453197	0.041241	0.049979	0.101816	0.154638
Bin689	2555	5180993	d__Bacteria;p__Planctomycetota;c__Planctomycetia;o__Planctomycetales;f__Planctomycetaceae;g__SXXK01;s__SXXK01 sp023260695	82.57	3.73	0.145914	0.15032	0.136868	0.196882	0.219955	0.23773	0.411964	0.591957	0.587068	0.54446	0.94655	1.18225	0.0890706	0.160604	0.102367	0.194386	0.182757	0.245063	0.338783	0.399795	0.334938	0.631764	0.619838	0.736318
Bin690	1050	1955671	d__Bacteria;p__Pseudomonadota;c__Gammaproteobacteria;o__Enterobacterales_A;f__GCA-2746155;g__;s__	70.7	6.23	0.0692765	0.258568	0.119525	0.416088	0.256039	0.0845092	0.28711	0.67722	0.366036	1.0258	0.462889	0.237855	0.0629602	0.0641694	0.074114	0.159323	0.663932	0.245272	0.249534	0.275377	0.420489	0.476471	0.695181	0.665103
Bin691	1009	1884380	d__Bacteria;p__Bacteroidota;c__Rhodothermia;o__Balneolales;f__Balneolaceae;g__;s__	73.6	9.35	2.8479	3.06378	4.09938	1.51168	3.60167	2.25823	0.79396	0.479952	0.986105	0.655811	0.682363	1.23792	2.26736	2.0929	3.41503	2.39935	2.69393	2.34265	0.505737	0.92956	1.25337	0.992124	0.569843	1.09272
Bin692	711	1479477	d__Bacteria;p__Bacteroidota;c__Bacteroidia;o__Flavobacteriales;f__Flavobacteriaceae;g__RFYP01;s__RFYP01 sp009921175	72.17	5.52	2.45974	1.8223	2.68221	1.60922	2.01258	1.56155	0.537604	0.274795	0.383697	0.500939	0.256289	0.648413	2.15796	2.12453	2.17402	1.71308	1.62424	1.594	0.416201	0.667266	0.629612	0.479491	0.241255	0.458326
Bin693	435	1435149	d__Bacteria;p__Bacteroidota;c__Bacteroidia;o__Flavobacteriales;f__Flavobacteriaceae;g__RFYP01;s__RFYP01 sp009921175	73.46	4.95	3.17526	2.38583	3.66566	2.14589	2.50247	1.93939	0.567893	0.189525	0.37741	0.511122	0.205222	0.639348	2.92434	2.84586	2.93963	2.37645	1.7671	1.91062	0.379295	0.631234	0.603423	0.514849	0.264076	0.436958
Bin694	309	1057302	d__Bacteria;p__Actinomycetota;c__Actinomycetia;o__Actinomycetales;f__Microbacteriaceae;g__Aquiluna;s__	74.22	1.46	1.87404	1.92491	2.34347	2.91508	4.65931	4.7887	0.281994	0.0918119	0.314378	0.647382	0.57565	2.14635	1.50403	1.86535	2.1979	2.57486	1.48689	4.51739	0.218396	0.387379	0.349777	0.661387	0.395431	1.69315
Bin695	1203	3937468	d__Bacteria;p__Planctomycetota;c__UBA1135;o__UBA2386;f__UBA2386;g__;s__	72.55	7.95	6.95854	14.3432	12.533	16.5418	8.35148	9.21257	24.8958	63.5039	56.055	57.837	60.8433	34.5945	6.56129	10.1079	10.1864	12.8203	8.08505	10.197	25.763	38.858	40.63	37.9058	33.3889	52.9308
Bin696	827	2403871	d__Bacteria;p__Bacteroidota;c__Bacteroidia;o__Flavobacteriales;f__Schleiferiaceae;g__RFXV01;s__	89.93	5.89	0.706809	2.09096	1.53148	0.442196	1.09872	0.286358	1.18497	2.63402	2.48477	0.541783	1.30233	0.367193	0.714052	0.450286	0.936128	0.643264	1.14254	0.299069	1.07611	0.821021	2.13234	1.00729	1.23582	0.406152
Bin697	509	2332297	d__Bacteria;p__Pseudomonadota;c__Gammaproteobacteria;o__Pseudomonadales;f__Halieaceae;g__Luminiphilus;s__	81.33	5.81	9.5312	10.801	8.07144	9.13882	6.76448	6.30166	9.73052	7.42505	6.40942	5.23528	3.02264	3.975	8.92849	7.02983	7.68095	7.11397	8.11346	6.34464	12.4145	6.93328	7.33937	5.35535	7.75423	4.62937
Bin698	88	1571076	d__Bacteria;p__Bacteroidota;c__Bacteroidia;o__Flavobacteriales;f__Flavobacteriaceae;g__UBA724;s__	90.85	0.92	8.0333	10.5426	8.38091	4.59262	9.42108	9.13415	4.31315	3.96358	3.43993	3.65491	2.82758	7.54615	9.94157	4.87833	6.91017	4.83291	7.41758	8.33396	3.00366	2.96221	3.74818	2.88135	1.799	4.66328
Bin699	610	2211854	d__Bacteria;p__Pseudomonadota;c__Alphaproteobacteria;o__Rhodobacterales;f__Rhodobacteraceae;g__HIMB11;s__HIMB11 sp018222665	78.43	4.15	0.853898	0.995946	0.670675	1.31565	1.16099	0.746631	0.331344	0.130359	0.18151	0.545514	0.279282	0.429716	0.961337	0.547433	0.557744	0.898422	1.65993	0.991624	0.266193	0.25373	0.246761	0.367577	0.521739	0.48319
Bin700	533	1884785	d__Bacteria;p__Bacteroidota;c__Bacteroidia;o__Flavobacteriales;f__UA16;g__UBA11663;s__	75.63	2.85	1.32628	3.05568	1.44947	4.40423	3.68824	9.09465	2.71622	4.68681	2.89978	7.05558	11.6333	18.8751	2.03257	1.56891	1.86363	2.45494	2.36692	9.56039	3.62654	4.05087	4.9285	5.15489	4.20189	22.9051
Bin701	376	1863701	d__Bacteria;p__Pseudomonadota;c__Gammaproteobacteria;o__Steroidobacterales;f__Steroidobacteraceae;g__UBA964;s__	71.92	2.69	5.40178	6.90512	10.138	5.29452	7.05772	4.6289	1.18404	0.907123	1.71743	1.63046	1.72221	2.0115	5.61609	6.0284	8.0764	7.21799	5.9845	4.67686	1.05548	2.00179	2.29955	2.01169	1.59239	1.94537
Bin702	1167	2063807	d__Bacteria;p__Pseudomonadota;c__Alphaproteobacteria;o__Sphingomonadales;f__Sphingomonadaceae;g__Qipengyuania;s__Qipengyuania gaetbuli	72.39	7.1	0.339264	0.639479	0.623227	0.966686	0.672334	1.40337	0.460653	0.976576	0.862534	1.21542	2.9735	3.54011	0.364898	0.355258	0.566028	0.949764	0.552947	1.21723	0.368338	0.335938	0.546876	1.56925	1.8247	4.47292
Bin703	1307	2668658	d__Bacteria;p__Pseudomonadota;c__Alphaproteobacteria;o__Rhodobacterales;f__Rhodobacteraceae;g__UBA9554;s__UBA9554 sp023260655	75.98	5.89	2.62141	2.6022	2.52896	2.7817	3.11234	3.24842	0.976414	0.903257	1.17989	1.41681	1.91997	1.97609	2.41191	2.10641	3.07465	2.78017	2.46853	3.29795	1.23576	1.12969	1.05955	1.29756	1.52835	2.04061
Bin704	294	1900863	d__Archaea;p__Thermoplasmatota;c__Poseidoniia;o__Poseidoniales;f__Poseidoniaceae;g__Poseidonia;s__	82.93	1.93	1.05027	2.34911	0.349072	9.70711	4.14207	14.0743	3.20559	1.28276	1.35625	7.2924	4.24417	11.7702	1.05439	7.936	2.50141	4.03361	3.84002	10.8343	1.05238	7.90943	2.34265	3.6021	1.2374	7.06843
Bin705	480	2332547	d__Bacteria;p__Bacteroidota;c__Bacteroidia;o__Flavobacteriales;f__UA16;g__;s__	82.35	2.97	2.56185	7.53189	4.22073	2.12204	3.26842	1.6697	9.90934	31.7585	20.5855	7.0625	17.9878	5.1429	2.02926	1.97439	2.94453	3.01257	5.18041	1.48238	9.71748	8.6211	19.4932	9.59381	17.4776	6.34032
Bin706	1611	3873677	d__Bacteria;p__Planctomycetota;c__UBA1135;o__UBA2386;f__UBA2386;g__GCA-2684655;s__	83.33	1.94	1.01858	1.30061	0.753938	1.45965	0.439436	0.511737	4.24689	5.35507	3.59825	5.74621	3.63997	2.01226	0.868403	0.793677	0.641626	0.98745	0.943522	0.635829	4.067	3.10945	2.69212	3.07519	4.92265	3.41675
Bin707	870	1844217	d__Bacteria;p__Bacteroidota;c__Bacteroidia;o__Flavobacteriales;f__Schleiferiaceae;g__RFXV01;s__	74.67	3.08	0.584544	1.68877	1.24298	0.363057	0.926725	0.259975	1.04601	2.16643	2.06456	0.513021	1.07846	0.357169	0.590862	0.389998	0.775117	0.532759	1.03638	0.279285	0.891083	0.701439	1.7506	0.825511	1.07154	0.402237
Bin708	278	870556	d__Bacteria;p__Actinomycetota;c__Actinomycetia;o__Nanopelagicales;f__Nanopelagicaceae;g__MAG-120802;s__MAG-120802 sp023254845	72.73	1.72	31.9992	30.6062	55.0964	20.4481	44.1764	30.7047	5.79457	2.82852	7.52593	5.72784	6.09292	15.7896	28.0415	24.2313	37.7279	32.786	29.6968	27.7443	4.17919	5.9923	9.55859	9.67498	5.58802	11.5145
Bin709	666	2505762	d__Bacteria;p__Bacteroidota;c__Bacteroidia;o__Chitinophagales;f__Saprospiraceae;g__JALQTV01;s__	88.18	3.13	1.0068	2.35444	1.69701	0.747983	1.29985	0.740766	5.63478	8.77439	11.0073	2.78965	4.32073	2.43702	1.05502	0.884269	0.87205	0.979774	1.28777	0.811582	8.04949	4.90705	7.02086	4.15177	3.58631	2.05323
Bin710	877	1703806	d__Bacteria;p__Bacteroidota;c__Bacteroidia;o__NS11-12g;f__UBA955;g__JALRLA01;s__JALRLA01 sp023254645	73.41	7.68	1.73471	1.74512	1.5534	0.962977	1.63979	1.36763	2.09886	3.02414	2.71537	1.96377	2.75471	2.09504	1.31125	1.10673	1.71345	1.10673	1.60363	1.63167	2.29416	2.41444	3.06634	2.10207	1.77243	2.48252
Bin711	1036	2218872	d__Bacteria;p__Pseudomonadota;c__Gammaproteobacteria;o__Steroidobacterales;f__Steroidobacteraceae;g__UBA964;s__	75.65	7.66	5.32802	6.54507	9.64357	5.64713	8.1565	6.0324	1.46642	1.17559	1.99526	2.27754	2.48131	2.99562	5.49166	5.77882	7.72524	7.41778	6.52901	6.19232	1.41509	2.21224	2.40137	2.40694	2.01303	3.05541
Bin712	667	1627480	d__Bacteria;p__Cyanobacteriota;c__Vampirovibrionia;o__LMEP-6097;f__LMEP-6097;g__CAIYXB01;s__	77.34	4.63	0.545879	0.616758	0.728517	0.460098	1.3719	1.28881	2.5796	2.82817	2.77136	2.66663	2.74463	4.39232	0.289981	0.316807	0.277968	0.716594	2.51518	1.26645	1.57484	2.05317	2.38576	3.61548	2.38228	3.7972
Bin713	976	2091485	d__Bacteria;p__Pseudomonadota;c__Gammaproteobacteria;o__Arenicellales;f__UBA868;g__UBA868;s__	76.54	6.32	9.11629	6.35024	6.33575	6.27266	5.63445	4.27821	3.98516	3.44838	2.9052	3.73204	2.72877	3.74549	10.7665	7.16308	8.98383	6.274	6.10074	4.64032	7.48704	5.56398	4.51133	3.64642	3.57377	2.77103
Bin714	834	1586693	d__Bacteria;p__Bacteroidota;c__Rhodothermia;o__Balneolales;f__Balneolaceae;g__;s__	72.9	7.39	2.10964	2.34157	3.17913	1.20258	3.03177	1.94084	0.58848	0.362836	0.748982	0.560213	0.562596	1.18164	1.73273	1.63967	2.61667	1.83222	2.13968	2.02676	0.422585	0.74681	0.977335	0.758781	0.440427	0.922592
Bin715	654	1952946	d__Bacteria;p__Pseudomonadota;c__Alphaproteobacteria;o__Rhodobacterales;f__Rhodobacteraceae;g__HIMB11;s__HIMB11 sp018222665	72.19	5.88	0.659471	0.883039	0.578341	1.26824	1.05135	0.686876	0.21529	0.10138	0.139954	0.543072	0.221379	0.354387	0.803908	0.442673	0.469078	0.817152	1.51022	0.900386	0.233223	0.20572	0.193769	0.311907	0.474882	0.452614
Bin716	736	1586141	d__Bacteria;p__Bacteroidota;c__Bacteroidia;o__NS11-12g;f__UBA955;g__VMCP01;s__	70.89	7.68	0.524049	2.17569	1.08832	1.92753	1.05874	0.283458	0.234123	0.792579	0.429221	0.842822	0.265959	0.178686	1.06503	0.793237	0.968409	0.919087	2.54329	1.12133	0.32868	0.37797	0.527628	0.44406	0.422249	0.41063
Bin717	589	2056711	d__Bacteria;p__Pseudomonadota;c__Gammaproteobacteria;o__Pseudomonadales;f__Halieaceae;g__Luminiphilus;s__	70.24	3.78	7.83296	9.03468	6.70475	7.74914	5.78196	5.26537	8.34162	6.57923	5.60342	4.65241	2.67695	3.46467	7.29532	5.80844	6.36558	5.84549	7.16738	5.3718	10.4054	5.96285	6.22971	4.51015	6.66245	4.03409
Bin718	398	810658	d__Bacteria;p__Pseudomonadota;c__Alphaproteobacteria;o__Pelagibacterales;f__Pelagibacteraceae;g__Fonsibacter;s__Fonsibacter ubiquis	78.4	0.71	2.21545	0.430985	0.43034	2.39514	6.81798	16.2723	2.0691	0.181397	0.358157	3.17567	1.04248	6.01503	0.620892	0.800428	0.29885	2.52975	11.645	10.2838	0.420902	1.22164	0.627578	2.4226	0.774232	3.05261
Bin719	540	2041380	d__Bacteria;p__Bacteroidota;c__Bacteroidia;o__Flavobacteriales;f__UA16;g__;s__	75.59	4.12	0.798726	2.36878	1.45298	0.805102	1.62704	1.07765	2.90754	9.82079	7.14283	2.35484	8.17409	3.22697	0.60556	0.658754	0.95073	1.10492	1.96752	0.968552	2.65373	2.60254	6.27553	3.49035	6.20956	3.66448
Bin720	131	1837211	d__Bacteria;p__Bacteroidota;c__Bacteroidia;o__Flavobacteriales;f__Flavobacteriaceae;g__CAJXUB01;s__	95.52	0.67	3.13167	4.90621	4.67934	2.77454	10.829	12.4733	3.38516	5.1252	5.13013	3.98217	6.88078	11.2182	1.96294	1.83687	3.21662	3.76954	4.43905	11.552	2.24246	2.73179	6.45078	4.9238	2.23093	9.05329
Bin721	448	2113719	d__Bacteria;p__Pseudomonadota;c__Gammaproteobacteria;o__Pseudomonadales;f__Halieaceae;g__Luminiphilus;s__Luminiphilus sp913056165	74.53	7.79	1.68424	4.90924	2.72064	6.73782	4.32254	1.717	0.837468	1.16177	0.936898	2.0112	0.98398	0.858202	2.15402	1.5682	1.9893	3.33476	7.27391	3.55897	1.15963	0.826854	0.901727	1.16788	2.07522	1.29557
Bin722	545	1694521	d__Bacteria;p__Bacteroidota;c__Bacteroidia;o__Flavobacteriales;f__UA16;g__UBA11663;s__	76.56	4.67	9.73526	18.199	10.9378	11.8378	6.90046	5.87529	18.3232	47.6367	28.1574	26.0501	25.2466	12.0576	8.29658	10.7632	13.6592	9.76994	11.4812	7.68558	16.5747	26.1292	39.6702	20.591	21.9573	22.0195
Bin723	446	1622358	d__Bacteria;p__Bacteroidota;c__Bacteroidia;o__Flavobacteriales;f__UA16;g__UBA11663;s__	80.23	3.27	1.26256	2.9074	1.36332	4.16665	3.37414	8.35011	2.63396	4.6268	2.90538	6.65325	10.7402	17.3426	1.86621	1.56725	1.7958	2.32892	2.17259	8.69051	3.41739	4.04077	4.77884	4.8021	4.00587	21.1888
Bin724	320	1280940	d__Bacteria;p__Bacteroidota;c__Bacteroidia;o__Flavobacteriales;f__Flavobacteriaceae;g__UBA7446;s__	76.29	6.78	0.0643709	0.214413	0.128812	0.42705	0.667934	0.346737	0.0585387	0.0825355	0.066436	0.219305	0.119606	0.201704	0.0969412	0.0486055	0.0683102	0.160427	0.477713	0.62792	0.120797	0.0579694	0.0686913	0.0881359	0.16124	0.223388
Bin725	299	1675612	d__Bacteria;p__Pseudomonadota;c__Gammaproteobacteria;o__Burkholderiales;f__UBA3031;g__;s__	79.74	2.03	16.8977	11.1045	17.9608	17.7882	23.3269	26.2451	3.8363	1.05484	3.28806	7.02701	3.38098	15.4107	13.9119	17.6654	12.5969	18.6983	19.9506	22.9212	2.47531	7.03588	5.10628	6.54557	3.10129	9.4217
Bin726	87	1504800	d__Bacteria;p__Bacteroidota;c__Bacteroidia;o__Flavobacteriales;f__Flavobacteriaceae;g__UBA724;s__UBA724 sp902586905	89.13	0.91	0.118814	0.845522	0.44382	1.26177	1.0948	0.0966078	0.0646607	0.152011	0.147037	0.402856	0.155742	0.0731184	0.112422	0.166361	0.236152	0.498857	1.53913	0.756863	0.0406033	0.0841473	0.139806	0.226193	0.215874	0.192697
Bin727	473	2567660	d__Bacteria;p__Verrucomicrobiota;c__Verrucomicrobiae;o__Verrucomicrobiales;f__Akkermansiaceae;g__Luteolibacter;s__	89.05	0.68	0.218412	0.247615	0.220171	0.203119	0.334838	0.969502	0.448134	0.615751	0.541599	0.376664	0.743268	1.13232	0.160843	0.12023	0.129938	0.258705	0.498471	0.454388	0.397114	0.317505	0.410705	0.508922	0.802433	0.824525
Bin728	644	2203281	d__Bacteria;p__Pseudomonadota;c__Gammaproteobacteria;o__Steroidobacterales;f__Steroidobacteraceae;g__UBA964;s__	76.64	4.9	6.32765	7.45794	11.2943	6.15418	8.49201	5.47688	1.74298	1.27638	2.68872	2.45137	2.41854	2.79678	6.84309	7.29797	9.13329	8.49958	7.30771	5.82382	1.83603	3.02397	3.00838	2.99641	1.9126	2.53932
Bin729	657	1540567	d__Bacteria;p__Bacteroidota;c__Bacteroidia;o__Flavobacteriales;f__Flavobacteriaceae;g__RFYP01;s__RFYP01 sp009921175	82.7	7.61	2.79129	1.97436	3.06164	1.74753	2.12833	1.61274	0.497743	0.174061	0.328189	0.439374	0.188	0.561164	2.50778	2.40759	2.38243	1.95685	1.66283	1.66331	0.338918	0.536796	0.525629	0.450634	0.220624	0.373964
Bin730	939	2007960	d__Bacteria;p__Bacteroidota;c__Rhodothermia;o__Balneolales;f__Balneolaceae;g__;s__	88.22	9.85	2.56547	2.81005	3.73751	1.44455	3.42893	2.13507	0.688635	0.345109	0.809239	0.586364	0.591939	1.2224	2.04947	1.94665	3.16261	2.1978	2.4394	2.248	0.435488	0.777369	1.07772	0.847146	0.454881	0.949616
Bin731	260	1414249	d__Bacteria;p__Bacteroidota;c__Bacteroidia;o__Flavobacteriales;f__Flavobacteriaceae;g__MED-G14;s__	86.53	2.76	25.6807	18.6624	29.6234	19.0683	56.0693	67.4635	21.2241	5.45851	13.5171	21.4796	6.80612	39.8058	16.0806	21.5297	15.3167	22.5583	47.3855	53.7788	10.7514	26.7782	19.2684	23.2943	6.37194	18.1931
Bin732	1130	2335621	d__Bacteria;p__Pseudomonadota;c__Gammaproteobacteria;o__Enterobacterales_A;f__GCA-2746155;g__;s__	76.3	3.81	0.0322128	0.102162	0.0469287	0.136311	0.0774955	0.0342129	0.280535	0.595858	0.393937	0.818919	0.374409	0.212621	0.0277778	0.0284619	0.027397	0.0532416	0.20687	0.0947968	0.263639	0.260364	0.390891	0.42349	0.590248	0.608204
Bin733	508	2380230	d__Bacteria;p__Pseudomonadota;c__Gammaproteobacteria;o__Pseudomonadales;f__Halieaceae;g__Luminiphilus;s__	87.4	2.41	20.9294	15.6571	18.4203	29.253	25.5879	38.6825	5.23589	2.71994	4.28196	13.327	11.4415	21.8168	19.9167	26.2363	21.6926	23.5454	12.3952	31.8874	5.14295	10.375	5.84214	8.51918	5.3997	17.6495
Bin734	1227	2585907	d__Bacteria;p__Pseudomonadota;c__Alphaproteobacteria;o__UBA7985;f__UBA7985;g__UBA7985;s__	78.7	8.46	0.52371	0.994034	0.600096	0.816869	0.450016	0.235174	4.91851	7.52531	6.14476	3.93452	5.49919	1.64233	0.548861	0.361781	0.308453	0.538346	1.07865	0.324389	6.03405	3.60907	4.85709	4.65973	10.0025	3.41308
Bin735	562	2023525	d__Bacteria;p__Pseudomonadota;c__Alphaproteobacteria;o__Caulobacterales;f__Hyphomonadaceae;g__Henriciella;s__Henriciella sp913056435	84.34	1.3	0.727021	1.36366	0.574671	2.099	0.990106	0.736982	2.29618	4.55783	2.38529	5.70165	5.01819	2.16649	0.694851	0.698219	0.64613	1.09036	1.4451	1.34611	2.03795	2.14807	3.12	2.82833	5.01177	4.78809
Bin736	627	1812365	d__Bacteria;p__Pseudomonadota;c__Gammaproteobacteria;o__SAR86;f__D2472;g__VMDH01;s__	71.5	4.92	42.3895	27.0767	39.8199	20.2594	36.1988	33.0191	19.8127	11.7612	16.3742	16.8885	7.92353	22.0681	21.8524	24.1785	20.3107	27.0226	62.3698	26.9519	8.58319	21.6248	19.7162	19.4013	8.4486	14.1183
Bin737	1667	2993218	d__Bacteria;p__Planctomycetota;c__Phycisphaerae;o__Phycisphaerales;f__SM1A02;g__VGXO01;s__	79.81	6.02	0.571167	0.980815	1.1357	1.30634	0.884276	0.807219	1.69903	3.14805	3.96296	3.9312	5.87555	2.6273	0.723321	0.964302	0.79556	1.22627	0.587118	0.799994	2.43045	3.23286	2.88769	3.19642	2.50384	3.78369
Bin738	949	1946868	d__Bacteria;p__Pseudomonadota;c__Gammaproteobacteria;o__Steroidobacterales;f__Steroidobacteraceae;g__UBA964;s__	71.88	6.84	0.47572	0.773756	1.7023	1.06348	1.45342	1.33288	0.128844	0.103178	0.269469	0.32698	0.366165	0.59619	0.873066	1.04801	1.39084	1.26014	0.74722	1.42255	0.192378	0.318778	0.302775	0.35053	0.248225	0.569907
Bin739	684	1334725	d__Bacteria;p__Pseudomonadota;c__Alphaproteobacteria;o__Puniceispirillales;f__Puniceispirillaceae;g__UBA3439;s__	72.37	9.04	1.55732	1.25254	1.32834	1.22743	1.75488	1.70999	0.350455	0.106573	0.210779	0.348737	0.191835	0.647707	1.01319	1.29615	1.19943	1.19117	2.09049	1.42568	0.214023	0.378893	0.281537	0.294151	0.262161	0.422087
Bin740	473	1879223	d__Bacteria;p__Bacteroidota;c__Bacteroidia;o__Flavobacteriales;f__Schleiferiaceae;g__UBA10364;s__UBA10364 sp003023665	89.26	2.46	10.0972	19.3613	14.4747	12.1905	11.4821	6.46027	11.5853	17.3993	11.7533	16.0583	7.43055	6.69248	5.65248	6.44607	8.98893	8.21227	19.9979	8.57266	6.03018	10.3414	14.9187	10.2995	9.05501	7.45572
Bin741	1143	2629828	d__Bacteria;p__Pseudomonadota;c__Alphaproteobacteria;o__Caulobacterales;f__Hyphomonadaceae;g__Henriciella;s__Henriciella sp019448215	80.7	7.09	0.13935	0.253013	0.203613	0.417476	0.602339	0.654079	0.209775	0.224032	0.121444	0.319347	0.509159	0.185846	0.187016	0.210854	0.206879	0.30869	0.27821	0.355228	0.0603466	0.103432	0.0696837	0.151534	0.144112	0.229248
Bin742	425	1953495	d__Bacteria;p__Pseudomonadota;c__Alphaproteobacteria;o__Rhodobacterales;f__Rhodobacteraceae;g__M30B80;s__M30B80 sp015693905	88.3	2.66	57.4376	39.0461	29.7944	25.44	31.1903	26.001	10.0495	2.06541	4.14568	6.25105	4.00985	10.2381	61.2444	29.7229	36.9176	28.5614	35.5973	25.7532	9.90026	7.5871	7.18404	7.22662	9.83063	8.41031
Bin743	1128	3520517	d__Bacteria;p__UBP17;c__UBA6191;o__UBA6191;f__UBA6191;g__;s__	87.06	2.74	0.323167	0.281346	0.140493	1.22848	0.637842	0.417586	0.305544	0.0900916	0.106644	0.806069	0.229715	0.268864	0.0821364	0.962917	0.219803	0.826978	0.963814	0.633232	0.0660406	0.775304	0.216859	0.564066	0.248339	0.347746
Bin744	651	1528934	d__Bacteria;p__Bacteroidota;c__Bacteroidia;o__Flavobacteriales;f__Flavobacteriaceae;g__RFYP01;s__RFYP01 sp009921175	82.07	7.57	3.47712	2.40324	3.60988	2.06176	2.34099	1.83596	0.656252	0.229446	0.42891	0.586343	0.215512	0.624226	3.03493	2.85964	2.84827	2.33889	1.92003	1.78673	0.449448	0.709586	0.696652	0.556557	0.272141	0.455172
Bin745	1060	2332343	d__Bacteria;p__Pseudomonadota;c__Alphaproteobacteria;o__Rhodobacterales;f__Rhodobacteraceae;g__UBA9554;s__UBA9554 sp023260655	73.55	4.66	2.46423	2.3906	2.3622	2.38296	2.64008	2.59255	1.31317	1.14641	1.42557	1.26228	1.51324	1.53193	2.23881	1.922	2.83824	2.50617	2.1649	2.63334	1.6276	1.25472	1.35416	1.41313	1.93229	1.5788
Bin746	1399	2828385	d__Bacteria;p__Planctomycetota;c__Phycisphaerae;o__Phycisphaerales;f__SM1A02;g__VGXO01;s__	79.91	8.06	0.516799	0.891379	1.02257	1.1592	0.841923	0.795262	1.49506	2.85612	3.64384	3.48158	5.17516	2.48918	0.649056	0.863888	0.721859	1.11032	0.560864	0.75727	2.22308	2.87408	2.5491	2.87869	2.31407	3.33363
Bin747	300	3473264	d__Bacteria;p__Planctomycetota;c__Phycisphaerae;o__Phycisphaerales;f__SM1A02;g__GCA-002862325;s__	97.73	1.24	2.60852	5.81838	6.15439	8.4482	5.41823	6.81894	10.9398	28.7442	31.3698	35.1682	48.9614	29.9682	2.5876	5.16064	3.86067	7.07973	4.4409	6.31699	11.2238	24.3436	19.2714	26.0301	20.4122	40.2453
Bin748	334	2416351	d__Bacteria;p__Pseudomonadota;c__Alphaproteobacteria;o__Sphingomonadales;f__Sphingomonadaceae;g__Qipengyuania;s__Qipengyuania gaetbuli	89.75	2.02	1.7101	3.45573	3.3619	3.51944	2.90188	2.11076	1.58227	4.67164	4.39611	2.18253	14.7832	3.92841	1.98529	1.9667	2.44765	2.87828	1.40305	2.1473	1.08533	1.4508	0.971136	2.35877	2.45514	5.63962
Bin749	571	2281057	d__Bacteria;p__Pseudomonadota;c__Gammaproteobacteria;o__Steroidobacterales;f__Steroidobacteraceae;g__;s__	73.28	4.39	1.10196	1.63527	2.00696	3.01915	1.82073	2.52943	3.68214	5.56305	7.62917	8.61678	10.9498	7.33442	2.00013	2.50315	1.95988	2.72083	1.19239	2.64728	7.76301	9.09875	8.44335	7.75012	5.69907	10.9969
Bin750	467	1660178	d__Bacteria;p__Bacteroidota;c__Bacteroidia;o__NS11-12g;f__UBA955;g__JALRLA01;s__JALRLA01 sp023254645	80.87	3.82	1.99502	1.85108	1.71065	0.876628	1.32192	1.09274	1.38672	2.19297	1.72535	0.973037	1.75804	1.09147	1.58166	1.16668	1.93667	1.10789	0.945222	1.17756	1.51945	1.54945	2.00802	1.11443	0.85032	1.27868
Bin751	1565	3025657	d__Bacteria;p__Pseudomonadota;c__Alphaproteobacteria;o__Rhodobacterales;f__Rhodobacteraceae;g__Thalassococcus;s__Thalassococcus halodurans	74.01	7.91	0.0873532	0.0812449	0.0921881	0.0489198	0.28927	0.0828369	0.08497	0.119439	0.14758	0.047677	1.60464	0.135395	0.0534916	0.0387973	0.0602003	0.0557278	0.0642219	0.105754	0.0715967	0.042367	0.0483227	0.0593112	0.118299	0.1803
Bin752	718	1445171	d__Bacteria;p__Bacteroidota;c__Bacteroidia;o__Flavobacteriales;f__Flavobacteriaceae;g__RFYP01;s__RFYP01 sp009921175	75.24	3.99	2.7089	1.85269	2.81493	1.62205	1.92626	1.48359	0.479331	0.186215	0.320756	0.442918	0.194117	0.506776	2.37283	2.24452	2.26785	1.76785	1.67397	1.50535	0.350309	0.518685	0.493948	0.418001	0.222006	0.351464
Bin753	897	3049056	d__Bacteria;p__Pseudomonadota;c__Alphaproteobacteria;o__Caulobacterales;f__Hyphomonadaceae;g__Henriciella;s__Henriciella sp019448215	94.59	4.02	0.172546	0.316514	0.258336	0.528149	0.707568	0.749389	0.350446	0.370066	0.209493	0.475793	0.72802	0.260819	0.237607	0.254927	0.249691	0.402769	0.337032	0.423991	0.124137	0.178678	0.150799	0.281293	0.259774	0.335886
Bin754	1000	2344170	d__Bacteria;p__Pseudomonadota;c__Alphaproteobacteria;o__Rhodobacterales;f__Rhodobacteraceae;g__Thioclava;s__	76.04	5.38	0.0772183	0.244197	0.307862	0.445714	2.18596	2.2468	0.0734956	0.252562	0.35278	0.536896	5.4715	2.52329	0.122759	0.121179	0.187906	0.635371	0.82953	2.15029	0.0768399	0.0713557	0.0818442	0.53408	1.02863	1.65756
Bin755	1023	2293658	d__Bacteria;p__Bacteroidota;c__Bacteroidia;o__Flavobacteriales;f__Flavobacteriaceae;g__Mesoflavibacter;s__Mesoflavibacter profundi	81.11	9.03	0.257212	0.186065	0.233627	0.194966	1.34555	1.34444	1.61476	1.26003	1.70846	0.819896	2.84724	3.31598	0.216859	0.20203	0.152078	0.278277	0.890468	0.782195	1.14304	1.08948	1.45228	1.25514	1.48448	1.4904
Bin756	1033	1848448	d__Bacteria;p__Bacteroidota;c__Rhodothermia;o__Balneolales;f__Balneolaceae;g__;s__	76.8	8.71	2.87938	3.08496	4.09405	1.50027	3.67522	2.25317	0.81374	0.446645	0.968984	0.618955	0.666864	1.21734	2.28294	2.08149	3.45581	2.34755	2.75452	2.31841	0.512133	0.883778	1.24123	0.922074	0.565733	1.0126
Bin757	2697	5388859	d__Bacteria;p__Planctomycetota;c__Planctomycetia;o__Planctomycetales;f__Planctomycetaceae;g__SXXK01;s__SXXK01 sp023260695	73.12	1.02	0.271555	0.307276	0.301231	0.341715	0.375322	0.395484	1.03715	1.53972	1.46884	1.23939	2.13762	2.22964	0.152952	0.277527	0.165467	0.379577	0.34445	0.381611	0.816497	0.942657	0.803756	1.49449	1.43242	1.44126
Bin758	458	1073981	d__Bacteria;p__Actinomycetota;c__Actinomycetia;o__Actinomycetales;f__Microbacteriaceae;g__Aquiluna;s__	72.42	6.49	18.0712	18.1791	22.5316	17.5169	27.4469	25.6923	2.34227	0.886857	2.59995	3.30519	3.35076	11.5365	15.7594	14.3942	20.5139	17.1596	13.4205	24.8399	1.9439	2.8937	3.07693	4.11066	3.17034	8.04764
Bin759	314	724459	d__Bacteria;p__Bacillota;c__Bacilli;o__Acholeplasmatales;f__Acholeplasmataceae;g__UBA8290;s__	71.03	4.45	2.55109	8.43939	4.87454	4.27076	12.9449	9.15761	5.78022	15.786	8.81975	11.0121	7.60072	10.0517	5.94814	3.22323	3.56716	3.77481	19.8626	12.5894	7.87745	10.3037	13.529	8.81985	4.51445	10.4999
Bin760	614	1935051	d__Bacteria;p__Pseudomonadota;c__Gammaproteobacteria;o__Steroidobacterales;f__Steroidobacteraceae;g__UBA964;s__	74.28	6.13	0.346487	0.599103	1.33467	0.942791	1.23968	1.17451	0.0682751	0.068543	0.187296	0.257447	0.275126	0.504386	0.712561	0.896214	1.18446	1.08793	0.573044	1.26905	0.132042	0.250036	0.251973	0.262108	0.170984	0.495003
Bin761	206	910635	d__Archaea;p__Thermoproteota;c__Nitrososphaeria;o__Nitrososphaerales;f__Nitrosopumilaceae;g__Nitrosopumilus;s__	73.55	1.05	23.701	12.0454	21.0814	12.2905	24.2569	23.9526	13.6209	2.32724	5.0585	11.2959	3.81198	17.1498	16.0329	20.5999	13.5396	18.6695	32.9543	19.3437	6.95968	19.6586	14.5539	14.0842	5.59642	10.4549
Bin762	737	1643381	d__Bacteria;p__Bacteroidota;c__Bacteroidia;o__Flavobacteriales;f__Flavobacteriaceae;g__RFYP01;s__RFYP01 sp009921175	81.46	6.63	2.89101	2.02004	3.12517	1.76948	2.11546	1.66241	0.505713	0.170774	0.348475	0.43925	0.199652	0.525159	2.5538	2.40239	2.44292	1.99474	1.78314	1.64379	0.35248	0.557434	0.501199	0.438846	0.220854	0.350568
Bin763	401	1409874	d__Bacteria;p__Pseudomonadota;c__Alphaproteobacteria;o__TMED25;f__TMED25;g__TMED25;s__	76.2	4.72	3.51574	2.12267	4.14879	2.12568	6.41754	6.14986	2.58012	0.77578	1.99118	2.15653	0.891675	3.77839	2.05865	2.89826	1.98032	2.82243	7.91018	5.02555	1.23764	3.53929	2.86004	2.75246	1.10155	2.12677
Bin764	1444	2922597	d__Bacteria;p__Planctomycetota;c__Phycisphaerae;o__Phycisphaerales;f__SM1A02;g__VGXO01;s__	74.67	7.23	0.495295	0.841098	0.959363	1.15098	0.792272	0.734488	1.47802	2.67394	3.41264	3.41251	5.06914	2.32558	0.638994	0.853238	0.673029	1.05434	0.52344	0.706539	2.15061	2.87049	2.53054	2.77408	2.17498	3.24994
Bin765	866	1828675	d__Bacteria;p__Pseudomonadota;c__Alphaproteobacteria;o__Puniceispirillales;f__Puniceispirillaceae;g__UBA3439;s__	74.95	7.71	1.70538	1.29301	1.45184	1.33285	1.84397	1.81493	0.371485	0.1356	0.257321	0.3957	0.211174	0.709128	1.15839	1.41295	1.26736	1.30893	2.26522	1.52521	0.233885	0.448804	0.333198	0.346925	0.287296	0.418202
Bin766	955	1876310	d__Bacteria;p__Bacteroidota;c__Rhodothermia;o__Balneolales;f__Balneolaceae;g__;s__	82.18	8.43	2.90188	3.03188	4.04707	1.47037	3.60113	2.21458	0.785956	0.438988	0.891098	0.6163	0.598424	1.2312	2.2719	2.03399	3.39276	2.29229	2.65285	2.31796	0.51637	0.867738	1.15122	0.977981	0.573897	0.97209
Bin767	844	4124059	d__Bacteria;p__Myxococcota;c__UBA9042;o__JABWCM01;f__JABWCM01;g__;s__	85.7	1.29	0.674401	0.433432	0.464298	1.12369	0.350533	0.486738	0.734433	0.444895	0.52122	1.36035	0.541812	0.606963	0.611844	0.984526	0.542628	0.65919	0.53096	0.509142	0.71249	1.46337	0.789579	0.769569	0.554299	0.796146
Bin768	247	2758720	d__Bacteria;p__Pseudomonadota;c__Gammaproteobacteria;o__Pseudomonadales;f__Pseudohongiellaceae;g__NORP240;s__	91.3	1.03	1.30133	0.836333	0.720575	1.72564	0.8784	1.77633	7.10749	4.96738	4.78396	8.29849	4.66199	6.539	0.921232	1.47026	0.642992	1.28008	1.70958	1.38305	4.94589	9.66532	5.83367	5.84597	3.97016	6.44523
Bin769	511	2995421	d__Bacteria;p__Pseudomonadota;c__Alphaproteobacteria;o__MPNO01;f__UBA830;g__;s__	78.01	2.11	1.65645	0.883845	1.15415	2.67323	1.97586	3.94163	0.304867	0.0853494	0.225945	0.78379	0.513577	1.77561	1.39481	2.34506	1.35685	1.81185	1.13959	2.72229	0.26835	0.710027	0.321796	0.486873	0.334716	1.22676
Bin770	544	3366474	d__Bacteria;p__Pseudomonadota;c__Alphaproteobacteria;o__Rhodobacterales;f__Rhodobacteraceae;g__UBA9554;s__UBA9554 sp023260655	95.74	3.02	2.88061	3.07337	3.1674	3.96918	3.93549	4.13339	0.763678	0.594405	1.06498	1.70447	1.75806	2.22584	2.78966	3.02228	3.99304	3.85266	2.43878	4.37889	0.937883	1.32971	1.1573	1.41851	1.32889	2.40458
Bin771	734	1469344	d__Bacteria;p__Pseudomonadota;c__Alphaproteobacteria;o__Puniceispirillales;f__Puniceispirillaceae;g__JADHLI01;s__	81.02	2.56	2.04799	5.62386	3.117	5.12466	4.61617	2.56149	0.61057	0.74896	0.697053	1.42375	0.582293	1.06307	3.36715	2.71232	2.59615	3.81462	9.96785	4.03368	0.683151	1.00913	0.813155	1.1594	0.995557	1.09863
Bin772	2990	5337653	d__Bacteria;p__Planctomycetota;c__Planctomycetia;o__Planctomycetales;f__Planctomycetaceae;g__JABMPE01;s__	73.15	6.53	0.212837	0.18123	0.142492	0.346367	0.180315	0.119826	0.426799	0.516243	0.413967	0.835283	0.699103	0.294297	0.205587	0.327029	0.221531	0.286411	0.221096	0.170635	0.545292	0.742733	0.44112	0.627586	0.82461	0.443916
Bin773	503	1194262	d__Bacteria;p__Cyanobacteriota;c__Cyanobacteriia;o__PCC-6307;f__Cyanobiaceae;g__Vulcanococcus;s__	71.72	9.47	50.8562	39.029	45.9021	63.9909	59.9258	76.9002	21.1653	7.83936	17.9025	36.8247	36.7516	65.9761	82.1381	100.829	78.6428	79.2663	24.0363	98.3567	35.0474	39.4449	17.7256	35.1457	19.106	40.7978
Bin774	797	1760665	d__Bacteria;p__Bacteroidota;c__Bacteroidia;o__Flavobacteriales;f__UA16;g__UBA11663;s__	71.31	5.75	9.31181	17.166	10.3278	11.613	6.84818	6.06887	17.4685	45.0026	26.5219	25.2549	24.7348	12.3548	8.06197	10.5602	13.042	9.38555	11.1181	7.86946	16.3463	25.5951	37.6125	19.7476	21.252	22.1102
Bin775	954	2132750	d__Bacteria;p__Pseudomonadota;c__Gammaproteobacteria;o__Steroidobacterales;f__Steroidobacteraceae;g__UBA964;s__	80.55	8.59	0.379065	0.614004	1.40842	0.962772	1.27971	1.26516	0.0745029	0.0599361	0.209837	0.281778	0.299809	0.539853	0.724521	0.928236	1.20822	1.12149	0.602569	1.30337	0.128732	0.268272	0.253122	0.301808	0.193683	0.510375
Bin776	1009	3623825	d__Bacteria;p__Pseudomonadota;c__Alphaproteobacteria;o__Thalassobaculales;f__Thalassobaculaceae;g__JADHLJ01;s__	72.33	3.67	3.85816	2.07459	2.46199	2.94044	1.87828	2.03549	0.922524	0.240556	0.565817	1.09204	0.579152	1.16218	3.32847	3.58008	2.80415	2.43619	2.04534	1.63569	0.754348	1.37763	0.769136	0.800241	0.667336	0.885997
Bin777	446	2567361	d__Bacteria;p__Pseudomonadota;c__Gammaproteobacteria;o__Burkholderiales;f__Burkholderiaceae_B;g__RS62;s__	94.51	1.68	14.8138	15.3817	19.3854	27.0992	40.5784	38.4574	3.39287	1.40273	3.49214	8.43203	6.05774	17.6969	11.4464	17.727	17.4165	25.7613	26.2013	46.0187	1.979	5.3014	3.75192	6.62988	4.4879	15.7872
Bin778	1800	5576917	d__Bacteria;p__Planctomycetota;c__Planctomycetia;o__Planctomycetales;f__Planctomycetaceae;g__SXXK01;s__SXXK01 sp023260695	83.67	3.47	0.0791027	0.0737353	0.0717117	0.182028	0.143166	0.191276	0.14566	0.184575	0.19568	0.304531	0.487093	0.771996	0.0546644	0.144725	0.0747672	0.147895	0.0999272	0.190219	0.141146	0.193835	0.136659	0.310905	0.259961	0.480751
Bin779	111	1273657	d__Bacteria;p__Pseudomonadota;c__Gammaproteobacteria;o__SAR86;f__D2472;g__VMDH01;s__VMDH01 sp023257795	78.4	0	139.876	98.3485	171.11	155.537	312.03	403.924	71.8817	35.9641	63.6048	112.053	57.535	248.445	82.6042	142.348	95.1826	165.4	253.571	339.714	39.6654	109.754	83.5102	109.667	50.4827	146.167
Bin780	2043	4494414	d__Bacteria;p__Myxococcota;c__UBA727;o__UBA727;f__;g__;s__	74.5	4.55	1.08755	0.542301	0.525949	0.593337	0.464323	0.566658	1.08207	1.18685	1.6814	1.20342	1.31436	0.754873	1.15087	0.749067	0.75538	0.502013	0.562048	0.818017	1.66296	1.89443	1.84706	1.10019	0.732149	1.42294
Bin781	1524	3004706	d__Bacteria;p__Pseudomonadota;c__Alphaproteobacteria;o__Rhodobacterales;f__Rhodobacteraceae;g__Thalassococcus;s__Thalassococcus halodurans	73.6	4.96	0.070684	0.0666611	0.0787102	0.0446136	0.265031	0.077113	0.0713021	0.094042	0.127284	0.0361529	1.52806	0.112799	0.0415593	0.0268726	0.045465	0.0412689	0.0509136	0.0953947	0.0525534	0.0332975	0.0332471	0.0462657	0.112117	0.147621
Bin782	982	2221663	d__Bacteria;p__Pseudomonadota;c__Alphaproteobacteria;o__Rhodobacterales;f__Rhodobacteraceae;g__Marivivens;s__	75.3	4.52	6.94435	1.98839	1.18194	2.51629	1.21911	1.3441	1.30386	0.23188	0.256868	1.00367	0.73779	0.864924	4.45419	1.81735	2.08663	1.80614	2.65426	1.26476	0.907205	0.530903	0.434168	0.592731	1.06956	1.05735
Bin783	1600	3666537	d__Bacteria;p__Hydrogenedentota;c__Hydrogenedentia;o__Hydrogenedentiales;f__GCA-2746185;g__DTSJ01;s__	74.33	2.83	0.220797	0.285351	0.206687	0.626196	0.29262	0.452684	1.04593	1.14001	1.00677	1.90872	1.74107	2.11978	0.145173	0.380653	0.187428	0.379202	0.291027	0.422067	0.644493	1.85958	1.10391	1.76957	1.44628	2.33207
Bin784	913	1754321	d__Bacteria;p__Bacteroidota;c__Rhodothermia;o__Balneolales;f__Balneolaceae;g__;s__	81.27	9.58	2.52177	2.76633	3.62869	1.40367	3.36316	2.14887	0.741384	0.410345	0.811529	0.66082	0.62249	1.23477	2.05887	1.95472	3.14347	2.16635	2.41457	2.26274	0.497546	0.920058	1.18526	0.902871	0.470354	1.05894
Bin785	652	1390917	d__Bacteria;p__Bacteroidota;c__Bacteroidia;o__Flavobacteriales;f__Flavobacteriaceae;g__RFYP01;s__RFYP01 sp009921175	70.41	3.28	2.28223	1.68141	2.58438	1.47576	1.89716	1.51931	0.454386	0.165148	0.300157	0.408128	0.194647	0.565389	2.05712	2.03109	2.01887	1.67239	1.55311	1.52979	0.305213	0.528801	0.49847	0.407653	0.240036	0.364257
Bin786	1107	1948242	d__Bacteria;p__Pseudomonadota;c__Alphaproteobacteria;o__Rhodobacterales;f__Rhodobacteraceae;g__HIMB11;s__HIMB11 sp018222665	70.31	6.21	0.710369	1.02283	0.673504	1.3591	1.24412	0.81257	0.284997	0.19585	0.203501	0.592646	0.332512	0.503492	0.763059	0.518309	0.529178	0.888543	1.92355	1.1312	0.268406	0.269607	0.306297	0.391366	0.538298	0.540065
